# Supplementary material for: Larger colony sizes favour greater division of labour between queens and workers in ants
Source: Evolution. Author manuscript; Available in PMC 2026 Mar 10. (PMC7618842; doi:10.1093/evolut/qpaf250)
Supplement: Supplementary Material [file EMS212756-supplement-Supplementary_Material.zip]

Archive with 2 entries (2 files):
- Supplementary Material.pdf
- Supplementary_Data.xlsx
