# Supplementary material for: Larger colony sizes favour greater division of labour between queens and workers in ants
Source: Evolution. Author manuscript; Available in PMC 2026 Mar 10. (PMC7618842; doi:10.1093/evolut/qpaf250)
Supplement: Supplementary Material [file EMS212756-supplement-Supplementary_Material.zip › Supplementary_Data.xlsx]

## Sheet: 1. Corr_Evol
CORRELATED EVOLUTION TESTS
			2*(complex - simple)
Key for BayesFactors:
<2 Weak Evidence
>2 Positive Evidence
5-10 Strong Evidence
>10 Very Strong Evidence
WORKER STERILITY AND COLONY SIZE					WORKER STERILITY AND COLONY SIZE					WORKER STERILITY AND COLONY SIZE					WORKER STERILITY AND COLONY SIZE
highest confidence subset, median CS buffer (n = 124)					all species subset, median CS buffer (n = 219)					all species subset,MEAN CS buffer (n = 234)					highest confidence subset,MEAN CS buffer (n = 124)
depdendant	independent	BF	median result		dependant	independent	BF	median result		dependant	independent	BF	median result		dependant	independent	BF	median result
-132.451	-130.748	-3.40599			-193.381	-191.301	-4.15931			-126.187	-126.485	0.59632			-89.1356	-87.5302	-3.21085	-1.06888
-133.401	-130.537	-5.72972	-5.72972		-193.935	-191.173	-5.52486	-4.42613		-127.569	-127.28	-0.577518			-88.889	-88.3546	-1.06888
-133.338	-130.193	-6.29008			-193.525	-191.312	-4.42613			-127.669	-126.097	-3.14429			-89.628	-89.2171	-0.821832
colony size is not important for the loss of male production					no evidence
WORKER SEX AND COLONY SIZE					WORKER SEX AND COLONY SIZE					WORKER SEX AND COLONY SIZE					WORKER SEX AND COLONY SIZE
highest confidence WRP subset, median CS buffer ( n = 124)					all species WRP subset, median CS buffer (n = 219)					all species WRP subset, mean CS buffer (n = 234)					highest confidence WRP subset, mean CS buffer (n = 128)
dependant	independent	BF	median result		dependant	independent	BF	median result		dependant	independent	BF	median result		dependant	independent	BF	median result
-113.814	-115.446	3.26372			-156.731	-159.851	6.23943			-100.243	-100.561	0.636096			-75.0531	-76.802	3.49787	3.16542
-113.784	-115.541	3.51455	3.51455		-157.044	-159.842	5.59648	5.59648		-99.2545	-100.54	2.56997	2.56997		-75.3963	-76.1351	1.47752
-113.788	-115.662	3.74853			-156.973	-159.721	5.49738			-98.872	-100.479	3.21436			-75.7548	-77.3375	3.16542
colony size is important in the loss of worker sex					strong evidence
WORKER STERILITY AND QUEEN NUMBER					WORKER STERILITY AND QUEEN NUMBER
all species WRP subset, QN threshold above or below 2 (n = 120)					highest confidence WRP subset, QN threshold above or below 2 (n = 83)
dependant	independent	BF	median result		dependant	independent	BF	median result
-140.071	-139.92	-0.302268			-99.0594	-97.5518	-3.01525
-139.905	-139.482	-0.845854	-0.845854		-99.3648	-97.1204	-4.48884	-3.80135
-141.388	-138.742	-5.29276			-99.1056	-97.2049	-3.80135
no evidence for correlated evolution between QN and sterility.					no evidence
WORKER SEX AND QUEEN NUMBER					WORKER SEX AND QUEEN NUMBER
all species WRP subset, QN threshold above or below 2 (n = 120)					highest confidence WRP subset, QN threshold above or below 2 (n = 83)
dependant	independent	BF	median result		dependant	independent	BF	median result
-132.522	-133.336	1.62844			-100.464	-99.9698	-0.988168
-132.259	-132.443	0.367956	0.367956		-100.69	-100.125	-1.13184	-1.13184
-132.949	-132.963	0.027484			-100.906	-99.6788	-2.45355
weak evidence for correlated evolution between worker sex and QN					no evidence
Q-W SIZE DIMORPHISM AND COLONY SIZE					Q-W SIZE DIMORPHISM AND COLONY SIZE
median CS threshold (n = 45)					mean CS threshold (n = 45)
dependant	independent	BF	median results		dependant	independent	BF	median results
-54.6429	-55.6713	2.05671			-42.2462	-45.8736	7.25467
-53.4407	-55.8191	4.75674	3.45482		-42.1139	-45.5072	6.78666	6.78666
-54.0766	-55.804	3.45482			-42.2564	-45.5919	6.67104
positive evidence for correlated evolution between QW size dim and colony size					strong evidence for correlated evolution between QW size dimorphism and CS
Q-W SIZE DIMORPHISM AND MATING FREQUENCY
MF threshold above or below 2
dependant	independent	BF
-55.572	-54.5995	-1.94496
no evidence for correlated evolution
SEX AND QUEEN NUMBER #2					SEX AND QUEEN NUMBER #2					SEX AND QUEEN NUMBER #2 [18th Feb]
hc subset (n =54)					all species subset (n =54)					all species subset (n =66)
dependant	independent	BF			dependant	independent	BF			dependant	independent	BF
-53.2068	-52.7773	-0.85893			-60.9445	-60.3823	-1.12433			-57.3246	-57.1102	-0.428784
no evidence for correlated evolution

## Sheet: 2. MultiState
Transition model comparisons. In each comparison, one model must be designated as the ‘simpler’ model, and the other as the ‘complex’ model. How each model is classified depends on which model it is being compared against. A BayesFactor of <2 would mean that the simpler model should be favoured. In all of our comparisons, the model ‘Intermediate #3’ was favoured. Sequential model = transitions be…
MODELS
Free model	Sequential model		Comparisons	Bayes Factors	RESULTs
-158.365	-117.165		interm 3 (complex) vs seq (simple)	10.6981	favour complex model
			interm 3 (simple) vs free (complex)	-93.0986	favour simple model
Intermediate #3	Intermediate #4		interm 3 (simple) vs interm 4 (complex)	-5.03484	favour simpler model
-111.816	-114.333				in all cases, you should favour Interm #3.

## Sheet: 3. Path Coeff 1
PATH COEFFICIENTS - All species subset, worker reproductive potential
Causal_relationship	Path_coefficient	SE	Lower_95_CI	Upper_95_CI	Model_number	Tree
CS_affects_S	0.3	0.13	0.04	0.6	a	NCuniform_stem
S_affects_CS	0	0	0	0	a	NCuniform_stem
CS_affects_MF	0.25	0.13	-0.02	0.5	a	NCuniform_stem
QN_affects_MF	0.17	0.13	-0.07	0.41	a	NCuniform_stem
QN_affects_S	0	0	0	0	a	NCuniform_stem
CS_affects_S	0	0	0	0	b	NCuniform_stem
S_affects_CS	0.27	0.13	0	0.52	b	NCuniform_stem
CS_affects_MF	0.25	0.13	0.01	0.49	b	NCuniform_stem
QN_affects_MF	0.17	0.13	-0.1	0.45	b	NCuniform_stem
QN_affects_S	0	0	0	0	b	NCuniform_stem
CS_affects_S	0.3	0.13	0.05	0.54	c	NCuniform_stem
S_affects_CS	0	0	0	0	c	NCuniform_stem
CS_affects_MF	0.25	0.13	0	0.53	c	NCuniform_stem
QN_affects_MF	0.17	0.13	-0.07	0.42	c	NCuniform_stem
QN_affects_S	0.03	0.12	-0.24	0.26	c	NCuniform_stem
CS_affects_S	0	0	0	0	d	NCuniform_stem
S_affects_CS	0	0	0	0	d	NCuniform_stem
CS_affects_MF	0.25	0.13	-0.03	0.5	d	NCuniform_stem
QN_affects_MF	0.17	0.13	-0.07	0.43	d	NCuniform_stem
QN_affects_S	0.07	0.13	-0.2	0.29	d	NCuniform_stem
CS_affects_S	0.29	0.12	0.07	0.52	a	NCuniform_crown
S_affects_CS	0	0	0	0	a	NCuniform_crown
CS_affects_MF	0.22	0.12	0.01	0.44	a	NCuniform_crown
QN_affects_MF	0.21	0.12	-0.01	0.47	a	NCuniform_crown
QN_affects_S	0	0	0	0	a	NCuniform_crown
CS_affects_S	0	0	0	0	b	NCuniform_crown
S_affects_CS	0.32	0.14	0.04	0.62	b	NCuniform_crown
CS_affects_MF	0.22	0.12	0	0.45	b	NCuniform_crown
QN_affects_MF	0.21	0.12	-0.03	0.43	b	NCuniform_crown
QN_affects_S	0	0	0	0	b	NCuniform_crown
CS_affects_S	0.28	0.12	0.02	0.57	c	NCuniform_crown
S_affects_CS	0	0	0	0	c	NCuniform_crown
CS_affects_MF	0.22	0.12	0	0.43	c	NCuniform_crown
QN_affects_MF	0.21	0.12	-0.03	0.46	c	NCuniform_crown
QN_affects_S	0.03	0.12	-0.2	0.25	c	NCuniform_crown
CS_affects_S	0	0	0	0	d	NCuniform_crown
S_affects_CS	0	0	0	0	d	NCuniform_crown
CS_affects_MF	0.22	0.12	-0.02	0.42	d	NCuniform_crown
QN_affects_MF	0.21	0.12	-0.01	0.48	d	NCuniform_crown
QN_affects_S	0.05	0.12	-0.18	0.29	d	NCuniform_crown
CS_affects_S	0.31	0.12	0.07	0.54	a	FBD_crown
S_affects_CS	0	0	0	0	a	FBD_crown
CS_affects_MF	0.28	0.12	0.02	0.5	a	FBD_crown
QN_affects_MF	0.22	0.12	-0.01	0.43	a	FBD_crown
QN_affects_S	0	0	0	0	a	FBD_crown
CS_affects_S	0	0	0	0	b	FBD_crown
S_affects_CS	0.33	0.14	0.08	0.58	b	FBD_crown
CS_affects_MF	0.28	0.12	0.04	0.51	b	FBD_crown
QN_affects_MF	0.22	0.12	0	0.46	b	FBD_crown
QN_affects_S	0	0	0	0	b	FBD_crown
CS_affects_S	0.3	0.13	0.03	0.55	c	FBD_crown
S_affects_CS	0	0	0	0	c	FBD_crown
CS_affects_MF	0.28	0.12	0.06	0.52	c	FBD_crown
QN_affects_MF	0.22	0.12	0.01	0.45	c	FBD_crown
QN_affects_S	0.03	0.12	-0.21	0.25	c	FBD_crown
CS_affects_S	0	0	0	0	d	FBD_crown
S_affects_CS	0	0	0	0	d	FBD_crown
CS_affects_MF	0.28	0.12	0.04	0.5	d	FBD_crown
QN_affects_MF	0.22	0.12	-0.02	0.44	d	FBD_crown
QN_affects_S	0.05	0.13	-0.19	0.34	d	FBD_crown
CS_affects_S	0.2	0.14	-0.06	0.48	a	FBD_stem
S_affects_CS	0	0	0	0	a	FBD_stem
CS_affects_MF	0.38	0.15	0.09	0.66	a	FBD_stem
QN_affects_MF	0.22	0.14	-0.03	0.46	a	FBD_stem
QN_affects_S	0	0	0	0	a	FBD_stem
CS_affects_S	0	0	0	0	b	FBD_stem
S_affects_CS	0.19	0.13	-0.07	0.41	b	FBD_stem
CS_affects_MF	0.38	0.15	0.09	0.64	b	FBD_stem
QN_affects_MF	0.22	0.14	-0.06	0.5	b	FBD_stem
QN_affects_S	0	0	0	0	b	FBD_stem
CS_affects_S	0.2	0.14	-0.08	0.46	c	FBD_stem
S_affects_CS	0	0	0	0	c	FBD_stem
CS_affects_MF	0.38	0.15	0.1	0.64	c	FBD_stem
QN_affects_MF	0.22	0.14	-0.05	0.47	c	FBD_stem
QN_affects_S	0.04	0.14	-0.23	0.3	c	FBD_stem
CS_affects_S	0	0	0	0	d	FBD_stem
S_affects_CS	0	0	0	0	d	FBD_stem
CS_affects_MF	0.38	0.15	0.1	0.64	d	FBD_stem
QN_affects_MF	0.22	0.14	-0.01	0.51	d	FBD_stem
QN_affects_S	0.05	0.14	-0.2	0.33	d	FBD_stem

## Sheet: 4. Path Coeff 2
PATH COEFFICIENTS - highest confidence subset, worker reproductive potential
Causal_relationship	Path_coefficient	SE	Lower_95_CI	Upper_95_CI	Model_number	Tree
CS_affects_S	0.36	0.14	0.07	0.64	a	NCuniform_stem
S_affects_CS	0	0	0	0	a	NCuniform_stem
CS_affects_MF	0.23	0.14	-0.02	0.48	a	NCuniform_stem
QN_affects_MF	0.05	0.13	-0.2	0.28	a	NCuniform_stem
QN_affects_S	0	0	0	0	a	NCuniform_stem
CS_affects_S	0	0	0	0	b	NCuniform_stem
S_affects_CS	0.35	0.13	0.1	0.63	b	NCuniform_stem
CS_affects_MF	0.23	0.14	-0.02	0.49	b	NCuniform_stem
QN_affects_MF	0.05	0.13	-0.19	0.3	b	NCuniform_stem
QN_affects_S	0	0	0	0	b	NCuniform_stem
CS_affects_S	0.35	0.14	0.05	0.63	c	NCuniform_stem
S_affects_CS	0	0	0	0	c	NCuniform_stem
CS_affects_MF	0.23	0.14	-0.04	0.5	c	NCuniform_stem
QN_affects_MF	0.05	0.13	-0.19	0.29	c	NCuniform_stem
QN_affects_S	0.07	0.13	-0.19	0.32	c	NCuniform_stem
CS_affects_S	0	0	0	0	d	NCuniform_stem
S_affects_CS	0	0	0	0	d	NCuniform_stem
CS_affects_MF	0.23	0.14	0	0.51	d	NCuniform_stem
QN_affects_MF	0.05	0.13	-0.2	0.3	d	NCuniform_stem
QN_affects_S	0.1	0.14	-0.15	0.38	d	NCuniform_stem
CS_affects_S	0.36	0.13	0.1	0.62	a	NCuniform_crown
S_affects_CS	0	0	0	0	a	NCuniform_crown
CS_affects_MF	0.17	0.11	-0.01	0.4	a	NCuniform_crown
QN_affects_MF	0.07	0.12	-0.14	0.28	a	NCuniform_crown
QN_affects_S	0	0	0	0	a	NCuniform_crown
CS_affects_S	0	0	0	0	b	NCuniform_crown
S_affects_CS	0.4	0.15	0.11	0.71	b	NCuniform_crown
CS_affects_MF	0.17	0.11	-0.03	0.41	b	NCuniform_crown
QN_affects_MF	0.07	0.12	-0.14	0.29	b	NCuniform_crown
QN_affects_S	0	0	0	0	b	NCuniform_crown
CS_affects_S	0.35	0.14	0.1	0.62	c	NCuniform_crown
S_affects_CS	0	0	0	0	c	NCuniform_crown
CS_affects_MF	0.17	0.11	-0.05	0.39	c	NCuniform_crown
QN_affects_MF	0.07	0.12	-0.13	0.3	c	NCuniform_crown
QN_affects_S	0.08	0.13	-0.16	0.35	c	NCuniform_crown
CS_affects_S	0	0	0	0	d	NCuniform_crown
S_affects_CS	0	0	0	0	d	NCuniform_crown
CS_affects_MF	0.17	0.11	-0.03	0.4	d	NCuniform_crown
QN_affects_MF	0.07	0.12	-0.14	0.29	d	NCuniform_crown
QN_affects_S	0.09	0.14	-0.17	0.36	d	NCuniform_crown
CS_affects_S	0.37	0.14	0.11	0.65	a	FBD_crown
S_affects_CS	0	0	0	0	a	FBD_crown
CS_affects_MF	0.21	0.1	0.02	0.4	a	FBD_crown
QN_affects_MF	0.07	0.1	-0.12	0.27	a	FBD_crown
QN_affects_S	0	0	0	0	a	FBD_crown
CS_affects_S	0	0	0	0	b	FBD_crown
S_affects_CS	0.4	0.15	0.12	0.7	b	FBD_crown
CS_affects_MF	0.21	0.1	0.02	0.43	b	FBD_crown
QN_affects_MF	0.07	0.1	-0.15	0.26	b	FBD_crown
QN_affects_S	0	0	0	0	b	FBD_crown
CS_affects_S	0.37	0.14	0.09	0.62	c	FBD_crown
S_affects_CS	0	0	0	0	c	FBD_crown
CS_affects_MF	0.21	0.1	0.01	0.41	c	FBD_crown
QN_affects_MF	0.07	0.1	-0.11	0.27	c	FBD_crown
QN_affects_S	0.07	0.13	-0.18	0.32	c	FBD_crown
CS_affects_S	0	0	0	0	d	FBD_crown
S_affects_CS	0	0	0	0	d	FBD_crown
CS_affects_MF	0.21	0.1	0.01	0.42	d	FBD_crown
QN_affects_MF	0.07	0.1	-0.13	0.29	d	FBD_crown
QN_affects_S	0.09	0.14	-0.21	0.35	d	FBD_crown
CS_affects_S	0.31	0.16	-0.02	0.64	a	FBD_stem
S_affects_CS	0	0	0	0	a	FBD_stem
CS_affects_MF	0.38	0.13	0.17	0.64	a	FBD_stem
QN_affects_MF	0.05	0.12	-0.18	0.29	a	FBD_stem
QN_affects_S	0	0	0	0	a	FBD_stem
CS_affects_S	0	0	0	0	b	FBD_stem
S_affects_CS	0.27	0.14	0.02	0.54	b	FBD_stem
CS_affects_MF	0.38	0.13	0.14	0.59	b	FBD_stem
QN_affects_MF	0.05	0.12	-0.19	0.26	b	FBD_stem
QN_affects_S	0	0	0	0	b	FBD_stem
CS_affects_S	0.31	0.16	-0.01	0.61	c	FBD_stem
S_affects_CS	0	0	0	0	c	FBD_stem
CS_affects_MF	0.38	0.13	0.14	0.64	c	FBD_stem
QN_affects_MF	0.05	0.12	-0.18	0.26	c	FBD_stem
QN_affects_S	0.08	0.15	-0.19	0.35	c	FBD_stem
CS_affects_S	0	0	0	0	d	FBD_stem
S_affects_CS	0	0	0	0	d	FBD_stem
CS_affects_MF	0.38	0.13	0.16	0.64	d	FBD_stem
QN_affects_MF	0.05	0.12	-0.18	0.24	d	FBD_stem
QN_affects_S	0.08	0.15	-0.24	0.37	d	FBD_stem

## Sheet: 5. Path Coeff 3
PATH COEFFICIENTS - all species subset, binary worker sex/ no sex
Causal_relationship	Path_coefficient	SE	Lower_95_CI	Upper_95_CI	Model_number	Tree
CS_affects_S	0.21	0.2	-0.45	1.82	a	NCuniform_stem
S_affects_CS	0	0	0	0	a	NCuniform_stem
CS_affects_MF	0.25	0.14	-0.01	0.52	a	NCuniform_stem
QN_affects_MF	0.17	0.13	-0.08	0.44	a	NCuniform_stem
QN_affects_S	0	0	0	0	a	NCuniform_stem
CS_affects_S	0	0	0	0	b	NCuniform_stem
S_affects_CS	0.42	0.44	-0.48	1.35	b	NCuniform_stem
CS_affects_MF	0.25	0.14	0.01	0.51	b	NCuniform_stem
QN_affects_MF	0.17	0.13	-0.1	0.41	b	NCuniform_stem
QN_affects_S	0	0	0	0	b	NCuniform_stem
CS_affects_S	0.11	0.13	-0.25	1.27	c	NCuniform_stem
S_affects_CS	0	0	0	0	c	NCuniform_stem
CS_affects_MF	0.25	0.14	0.01	0.51	c	NCuniform_stem
QN_affects_MF	0.17	0.13	-0.07	0.42	c	NCuniform_stem
QN_affects_S	0.17	0.17	-0.35	1.48	c	NCuniform_stem
CS_affects_S	0	0	0	0	d	NCuniform_stem
S_affects_CS	0	0	0	0	d	NCuniform_stem
CS_affects_MF	0.25	0.14	0	0.49	d	NCuniform_stem
QN_affects_MF	0.17	0.13	-0.07	0.42	d	NCuniform_stem
QN_affects_S	0.21	0.21	-0.42	1.3	d	NCuniform_stem
CS_affects_S	0.21	0.2	-0.53	2.29	a	NCuniform_crown
S_affects_CS	0	0	0	0	a	NCuniform_crown
CS_affects_MF	0.22	0.12	-0.02	0.44	a	NCuniform_crown
QN_affects_MF	0.21	0.12	-0.05	0.44	a	NCuniform_crown
QN_affects_S	0	0	0	0	a	NCuniform_crown
CS_affects_S	0	0	0	0	b	NCuniform_crown
S_affects_CS	0.55	0.51	-0.44	1.58	b	NCuniform_crown
CS_affects_MF	0.22	0.12	-0.01	0.47	b	NCuniform_crown
QN_affects_MF	0.21	0.12	0	0.42	b	NCuniform_crown
QN_affects_S	0	0	0	0	b	NCuniform_crown
CS_affects_S	0.08	0.12	-0.26	0.55	c	NCuniform_crown
S_affects_CS	0	0	0	0	c	NCuniform_crown
CS_affects_MF	0.22	0.12	-0.04	0.44	c	NCuniform_crown
QN_affects_MF	0.21	0.12	-0.01	0.44	c	NCuniform_crown
QN_affects_S	0.13	0.16	-0.26	0.73	c	NCuniform_crown
CS_affects_S	0	0	0	0	d	NCuniform_crown
S_affects_CS	0	0	0	0	d	NCuniform_crown
CS_affects_MF	0.22	0.12	-0.02	0.44	d	NCuniform_crown
QN_affects_MF	0.21	0.12	-0.02	0.46	d	NCuniform_crown
QN_affects_S	0.2	0.21	-0.53	1.15	d	NCuniform_crown
CS_affects_S	0.21	0.2	-0.17	2.2	a	FBD_crown
S_affects_CS	0	0	0	0	a	FBD_crown
CS_affects_MF	0.28	0.12	0.05	0.51	a	FBD_crown
QN_affects_MF	0.22	0.12	-0.01	0.45	a	FBD_crown
QN_affects_S	0	0	0	0	a	FBD_crown
CS_affects_S	0	0	0	0	b	FBD_crown
S_affects_CS	0.57	0.51	-0.65	1.62	b	FBD_crown
CS_affects_MF	0.28	0.12	0.06	0.51	b	FBD_crown
QN_affects_MF	0.22	0.12	0.01	0.44	b	FBD_crown
QN_affects_S	0	0	0	0	b	FBD_crown
CS_affects_S	0.07	0.12	-0.24	0.53	c	FBD_crown
S_affects_CS	0	0	0	0	c	FBD_crown
CS_affects_MF	0.28	0.12	0.05	0.5	c	FBD_crown
QN_affects_MF	0.22	0.12	-0.02	0.45	c	FBD_crown
QN_affects_S	0.15	0.16	-0.31	0.92	c	FBD_crown
CS_affects_S	0	0	0	0	d	FBD_crown
S_affects_CS	0	0	0	0	d	FBD_crown
CS_affects_MF	0.28	0.12	0.07	0.49	d	FBD_crown
QN_affects_MF	0.22	0.12	-0.02	0.45	d	FBD_crown
QN_affects_S	0.2	0.21	-0.49	1.21	d	FBD_crown
CS_affects_S	0.21	0.19	-0.31	2.53	a	FBD_stem
S_affects_CS	0	0	0	0	a	FBD_stem
CS_affects_MF	0.38	0.15	0.09	0.65	a	FBD_stem
QN_affects_MF	0.22	0.14	-0.07	0.48	a	FBD_stem
QN_affects_S	0	0	0	0	a	FBD_stem
CS_affects_S	0	0	0	0	b	FBD_stem
S_affects_CS	0.27	0.34	-0.39	0.99	b	FBD_stem
CS_affects_MF	0.38	0.15	0.09	0.7	b	FBD_stem
QN_affects_MF	0.22	0.14	-0.04	0.5	b	FBD_stem
QN_affects_S	0	0	0	0	b	FBD_stem
CS_affects_S	0.08	0.12	-0.2	1.09	c	FBD_stem
S_affects_CS	0	0	0	0	c	FBD_stem
CS_affects_MF	0.38	0.15	0.11	0.66	c	FBD_stem
QN_affects_MF	0.22	0.14	-0.05	0.51	c	FBD_stem
QN_affects_S	0.21	0.17	-0.16	1.5	c	FBD_stem
CS_affects_S	0	0	0	0	d	FBD_stem
S_affects_CS	0	0	0	0	d	FBD_stem
CS_affects_MF	0.38	0.15	0.07	0.66	d	FBD_stem
QN_affects_MF	0.22	0.14	-0.06	0.47	d	FBD_stem
QN_affects_S	0.21	0.21	-0.51	1.28	d	FBD_stem

## Sheet: 6. Path Coeff 4
PATH COEFFICIENTS - highest confidence subset, binary worker sex/ no sex
Causal_relationship	Path_coefficient	SE	Lower_95_CI	Upper_95_CI	Model_number	Tree
CS_affects_S	0.27	0.24	-0.19	2.56	a	NCuniform_stem
S_affects_CS	0	0	0	0	a	NCuniform_stem
CS_affects_MF	0.23	0.14	-0.01	0.48	a	NCuniform_stem
QN_affects_MF	0.05	0.13	-0.2	0.29	a	NCuniform_stem
QN_affects_S	0	0	0	0	a	NCuniform_stem
CS_affects_S	0	0	0	0	b	NCuniform_stem
S_affects_CS	0.38	0.41	-0.44	1.27	b	NCuniform_stem
CS_affects_MF	0.23	0.14	-0.03	0.51	b	NCuniform_stem
QN_affects_MF	0.05	0.13	-0.18	0.31	b	NCuniform_stem
QN_affects_S	0	0	0	0	b	NCuniform_stem
CS_affects_S	0.17	0.14	-0.05	1.77	c	NCuniform_stem
S_affects_CS	0	0	0	0	c	NCuniform_stem
CS_affects_MF	0.23	0.14	-0.03	0.51	c	NCuniform_stem
QN_affects_MF	0.05	0.13	-0.21	0.31	c	NCuniform_stem
QN_affects_S	0.26	0.2	-0.19	1.73	c	NCuniform_stem
CS_affects_S	0	0	0	0	d	NCuniform_stem
S_affects_CS	0	0	0	0	d	NCuniform_stem
CS_affects_MF	0.23	0.14	-0.03	0.46	d	NCuniform_stem
QN_affects_MF	0.05	0.13	-0.18	0.3	d	NCuniform_stem
QN_affects_S	0.28	0.27	-0.36	1.36	d	NCuniform_stem
CS_affects_S	0.54	0.56	-0.23	2.05	a	NCuniform_crown
S_affects_CS	0	0	0	0	a	NCuniform_crown
CS_affects_MF	0.17	0.11	-0.05	0.4	a	NCuniform_crown
QN_affects_MF	0.07	0.12	-0.15	0.26	a	NCuniform_crown
QN_affects_S	0	0	0	0	a	NCuniform_crown
CS_affects_S	0	0	0	0	b	NCuniform_crown
S_affects_CS	0.53	0.5	-0.52	1.59	b	NCuniform_crown
CS_affects_MF	0.17	0.11	-0.04	0.39	b	NCuniform_crown
QN_affects_MF	0.07	0.12	-0.14	0.27	b	NCuniform_crown
QN_affects_S	0	0	0	0	b	NCuniform_crown
CS_affects_S	0.09	0.15	-0.21	0.65	c	NCuniform_crown
S_affects_CS	0	0	0	0	c	NCuniform_crown
CS_affects_MF	0.17	0.11	-0.04	0.41	c	NCuniform_crown
QN_affects_MF	0.07	0.12	-0.14	0.32	c	NCuniform_crown
QN_affects_S	0.2	0.21	-0.14	1.09	c	NCuniform_crown
CS_affects_S	0	0	0	0	d	NCuniform_crown
S_affects_CS	0	0	0	0	d	NCuniform_crown
CS_affects_MF	0.17	0.11	-0.02	0.37	d	NCuniform_crown
QN_affects_MF	0.07	0.12	-0.14	0.31	d	NCuniform_crown
QN_affects_S	0.26	0.27	-0.32	1.08	d	NCuniform_crown
CS_affects_S	0.26	0.24	-0.5	2.44	a	FBD_crown
S_affects_CS	0	0	0	0	a	FBD_crown
CS_affects_MF	0.21	0.1	0	0.42	a	FBD_crown
QN_affects_MF	0.07	0.1	-0.11	0.26	a	FBD_crown
QN_affects_S	0	0	0	0	a	FBD_crown
CS_affects_S	0	0	0	0	b	FBD_crown
S_affects_CS	0.55	0.51	-0.57	1.61	b	FBD_crown
CS_affects_MF	0.21	0.1	0	0.4	b	FBD_crown
QN_affects_MF	0.07	0.1	-0.14	0.26	b	FBD_crown
QN_affects_S	0	0	0	0	b	FBD_crown
CS_affects_S	0.13	0.14	-0.21	0.74	c	FBD_crown
S_affects_CS	0	0	0	0	c	FBD_crown
CS_affects_MF	0.21	0.1	0.02	0.41	c	FBD_crown
QN_affects_MF	0.07	0.1	-0.11	0.27	c	FBD_crown
QN_affects_S	0.29	0.22	-0.14	1.38	c	FBD_crown
CS_affects_S	0	0	0	0	d	FBD_crown
S_affects_CS	0	0	0	0	d	FBD_crown
CS_affects_MF	0.21	0.1	0.05	0.41	d	FBD_crown
QN_affects_MF	0.07	0.1	-0.13	0.26	d	FBD_crown
QN_affects_S	0.27	0.26	-0.4	1.3	d	FBD_crown
CS_affects_S	0.26	0.24	-0.22	2.59	a	FBD_stem
S_affects_CS	0	0	0	0	a	FBD_stem
CS_affects_MF	0.38	0.13	0.14	0.63	a	FBD_stem
QN_affects_MF	0.05	0.12	-0.17	0.27	a	FBD_stem
QN_affects_S	0	0	0	0	a	FBD_stem
CS_affects_S	0	0	0	0	b	FBD_stem
S_affects_CS	0.25	0.33	-0.4	0.86	b	FBD_stem
CS_affects_MF	0.38	0.13	0.13	0.64	b	FBD_stem
QN_affects_MF	0.05	0.12	-0.19	0.26	b	FBD_stem
QN_affects_S	0	0	0	0	b	FBD_stem
CS_affects_S	0.37	0.21	0	2.8	c	FBD_stem
S_affects_CS	0	0	0	0	c	FBD_stem
CS_affects_MF	0.38	0.13	0.14	0.62	c	FBD_stem
QN_affects_MF	0.05	0.12	-0.18	0.29	c	FBD_stem
QN_affects_S	0	0.1	-0.62	1.43	c	FBD_stem
CS_affects_S	0	0	0	0	d	FBD_stem
S_affects_CS	0	0	0	0	d	FBD_stem
CS_affects_MF	0.38	0.13	0.15	0.61	d	FBD_stem
QN_affects_MF	0.05	0.12	-0.17	0.29	d	FBD_stem
QN_affects_S	0.28	0.27	-0.42	1.27	d	FBD_stem

## Sheet: 7. Path Coeff 5
PATH COEFFICIENTS -queen-worker size dimorphism, supercolonial species excluded
Causal_relationship	Path_coefficient	SE	Lower_95_CI	Upper_95_CI	Model_number	Tree
QWD_affects_CS	0	0	0	0	a	NCuniform_stem
MF_affects_QWD	0	0	0	0	a	NCuniform_stem
QN_affects_MF	-0.2	0.09	-0.38	-0.02	a	NCuniform_stem
CS_affects_QWD	0.4	0.11	0.21	0.63	a	NCuniform_stem
CS_affects_MF	0.29	0.11	0.05	0.51	a	NCuniform_stem
QWD_affects_CS	0.6	0.12	0.36	0.84	b	NCuniform_stem
MF_affects_QWD	0	0	0	0	b	NCuniform_stem
QN_affects_MF	-0.2	0.09	-0.36	-0.01	b	NCuniform_stem
CS_affects_QWD	0	0	0	0	b	NCuniform_stem
CS_affects_MF	0.29	0.11	0.05	0.52	b	NCuniform_stem
QWD_affects_CS	0	0	0	0	c	NCuniform_stem
MF_affects_QWD	0.18	0.14	-0.09	0.46	c	NCuniform_stem
QN_affects_MF	-0.2	0.09	-0.39	-0.02	c	NCuniform_stem
CS_affects_QWD	0.35	0.11	0.12	0.57	c	NCuniform_stem
CS_affects_MF	0.29	0.11	0.08	0.49	c	NCuniform_stem
QWD_affects_CS	0	0	0	0	d	NCuniform_stem
MF_affects_QWD	0.32	0.14	0.06	0.61	d	NCuniform_stem
QN_affects_MF	-0.2	0.09	-0.39	-0.02	d	NCuniform_stem
CS_affects_QWD	0	0	0	0	d	NCuniform_stem
CS_affects_MF	0.29	0.11	0.06	0.5	d	NCuniform_stem
QWD_affects_CS	0	0	0	0	a	NCuniform_crown
MF_affects_QWD	0	0	0	0	a	NCuniform_crown
QN_affects_MF	-0.2	0.1	-0.4	-0.01	a	NCuniform_crown
CS_affects_QWD	0.41	0.11	0.2	0.62	a	NCuniform_crown
CS_affects_MF	0.31	0.12	0.12	0.54	a	NCuniform_crown
QWD_affects_CS	0.59	0.12	0.34	0.83	b	NCuniform_crown
MF_affects_QWD	0	0	0	0	b	NCuniform_crown
QN_affects_MF	-0.2	0.1	-0.4	-0.03	b	NCuniform_crown
CS_affects_QWD	0	0	0	0	b	NCuniform_crown
CS_affects_MF	0.31	0.12	0.05	0.52	b	NCuniform_crown
QWD_affects_CS	0	0	0	0	c	NCuniform_crown
MF_affects_QWD	0.2	0.12	-0.04	0.44	c	NCuniform_crown
QN_affects_MF	-0.2	0.1	-0.39	-0.01	c	NCuniform_crown
CS_affects_QWD	0.35	0.11	0.13	0.56	c	NCuniform_crown
CS_affects_MF	0.31	0.12	0.07	0.53	c	NCuniform_crown
QWD_affects_CS	0	0	0	0	d	NCuniform_crown
MF_affects_QWD	0.31	0.13	0.05	0.56	d	NCuniform_crown
QN_affects_MF	-0.2	0.1	-0.4	-0.02	d	NCuniform_crown
CS_affects_QWD	0	0	0	0	d	NCuniform_crown
CS_affects_MF	0.31	0.12	0.06	0.54	d	NCuniform_crown
QWD_affects_CS	0	0	0	0	a	FBD_stem
MF_affects_QWD	0	0	0	0	a	FBD_stem
QN_affects_MF	-0.24	0.11	-0.45	-0.05	a	FBD_stem
CS_affects_QWD	0.46	0.12	0.23	0.71	a	FBD_stem
CS_affects_MF	0.34	0.12	0.13	0.58	a	FBD_stem
QWD_affects_CS	0.6	0.12	0.37	0.85	b	FBD_stem
MF_affects_QWD	0	0	0	0	b	FBD_stem
QN_affects_MF	-0.24	0.11	-0.44	-0.03	b	FBD_stem
CS_affects_QWD	0	0	0	0	b	FBD_stem
CS_affects_MF	0.34	0.12	0.11	0.57	b	FBD_stem
QWD_affects_CS	0	0	0	0	c	FBD_stem
MF_affects_QWD	0.2	0.12	-0.05	0.46	c	FBD_stem
QN_affects_MF	-0.24	0.11	-0.45	-0.01	c	FBD_stem
CS_affects_QWD	0.4	0.12	0.17	0.64	c	FBD_stem
CS_affects_MF	0.34	0.12	0.12	0.56	c	FBD_stem
QWD_affects_CS	0	0	0	0	d	FBD_stem
MF_affects_QWD	0.32	0.13	0.04	0.58	d	FBD_stem
QN_affects_MF	-0.24	0.11	-0.45	-0.01	d	FBD_stem
CS_affects_QWD	0	0	0	0	d	FBD_stem
CS_affects_MF	0.34	0.12	0.11	0.57	d	FBD_stem
QWD_affects_CS	0	0	0	0	a	FBD_crown
MF_affects_QWD	0	0	0	0	a	FBD_crown
QN_affects_MF	-0.22	0.11	-0.43	-0.01	a	FBD_crown
CS_affects_QWD	0.44	0.11	0.22	0.65	a	FBD_crown
CS_affects_MF	0.32	0.11	0.07	0.53	a	FBD_crown
QWD_affects_CS	0.6	0.12	0.35	0.83	b	FBD_crown
MF_affects_QWD	0	0	0	0	b	FBD_crown
QN_affects_MF	-0.22	0.11	-0.4	-0.04	b	FBD_crown
CS_affects_QWD	0	0	0	0	b	FBD_crown
CS_affects_MF	0.32	0.11	0.1	0.58	b	FBD_crown
QWD_affects_CS	0	0	0	0	c	FBD_crown
MF_affects_QWD	0.14	0.14	-0.12	0.41	c	FBD_crown
QN_affects_MF	-0.22	0.11	-0.42	-0.02	c	FBD_crown
CS_affects_QWD	0.4	0.12	0.18	0.64	c	FBD_crown
CS_affects_MF	0.32	0.11	0.07	0.56	c	FBD_crown
QWD_affects_CS	0	0	0	0	d	FBD_crown
MF_affects_QWD	0.29	0.14	0.03	0.59	d	FBD_crown
QN_affects_MF	-0.22	0.11	-0.41	-0.02	d	FBD_crown
CS_affects_QWD	0	0	0	0	d	FBD_crown
CS_affects_MF	0.32	0.11	0.1	0.55	d	FBD_crown

## Sheet: 8. Path Coeff 6
PATH COEFFICIENTS - size dimorphism, supercolonial species included
Causal_relationship	Path_coefficient	SE	Lower_95_CI	Upper_95_CI	Model_number	Tree
QWD_affects_CS	0	0	0	0	a	NCuniform_stem
MF_affects_QWD	0	0	0	0	a	NCuniform_stem
QN_affects_MF	-0.22	0.1	-0.43	-0.02	a	NCuniform_stem
CS_affects_QWD	0.35	0.1	0.16	0.52	a	NCuniform_stem
CS_affects_MF	0.3	0.11	0.12	0.52	a	NCuniform_stem
QWD_affects_CS	0.55	0.12	0.3	0.79	b	NCuniform_stem
MF_affects_QWD	0	0	0	0	b	NCuniform_stem
QN_affects_MF	-0.22	0.1	-0.44	-0.01	b	NCuniform_stem
CS_affects_QWD	0	0	0	0	b	NCuniform_stem
CS_affects_MF	0.3	0.11	0.11	0.49	b	NCuniform_stem
QWD_affects_CS	0	0	0	0	c	NCuniform_stem
MF_affects_QWD	0.19	0.13	-0.05	0.45	c	NCuniform_stem
QN_affects_MF	-0.22	0.1	-0.4	-0.02	c	NCuniform_stem
CS_affects_QWD	0.29	0.11	0.1	0.5	c	NCuniform_stem
CS_affects_MF	0.3	0.11	0.07	0.5	c	NCuniform_stem
QWD_affects_CS	0	0	0	0	d	NCuniform_stem
MF_affects_QWD	0.31	0.13	0.05	0.58	d	NCuniform_stem
QN_affects_MF	-0.22	0.1	-0.4	-0.02	d	NCuniform_stem
CS_affects_QWD	0	0	0	0	d	NCuniform_stem
CS_affects_MF	0.3	0.11	0.07	0.52	d	NCuniform_stem
QWD_affects_CS	0	0	0	0	a	NCuniform_crown
MF_affects_QWD	0	0	0	0	a	NCuniform_crown
QN_affects_MF	-0.22	0.11	-0.41	-0.01	a	NCuniform_crown
CS_affects_QWD	0.35	0.1	0.14	0.53	a	NCuniform_crown
CS_affects_MF	0.32	0.11	0.11	0.54	a	NCuniform_crown
QWD_affects_CS	0.54	0.13	0.29	0.79	b	NCuniform_crown
MF_affects_QWD	0	0	0	0	b	NCuniform_crown
QN_affects_MF	-0.22	0.11	-0.42	0	b	NCuniform_crown
CS_affects_QWD	0	0	0	0	b	NCuniform_crown
CS_affects_MF	0.32	0.11	0.1	0.56	b	NCuniform_crown
QWD_affects_CS	0	0	0	0	c	NCuniform_crown
MF_affects_QWD	0.2	0.12	-0.02	0.46	c	NCuniform_crown
QN_affects_MF	-0.22	0.11	-0.4	-0.01	c	NCuniform_crown
CS_affects_QWD	0.29	0.11	0.09	0.52	c	NCuniform_crown
CS_affects_MF	0.32	0.11	0.08	0.54	c	NCuniform_crown
QWD_affects_CS	0	0	0	0	d	NCuniform_crown
MF_affects_QWD	0.29	0.12	0.07	0.54	d	NCuniform_crown
QN_affects_MF	-0.22	0.11	-0.43	-0.01	d	NCuniform_crown
CS_affects_QWD	0	0	0	0	d	NCuniform_crown
CS_affects_MF	0.32	0.11	0.08	0.55	d	NCuniform_crown
QWD_affects_CS	0	0	0	0	a	FBD_stem
MF_affects_QWD	0	0	0	0	a	FBD_stem
QN_affects_MF	-0.26	0.11	-0.5	-0.06	a	FBD_stem
CS_affects_QWD	0.42	0.11	0.21	0.64	a	FBD_stem
CS_affects_MF	0.34	0.12	0.13	0.62	a	FBD_stem
QWD_affects_CS	0.55	0.12	0.29	0.8	b	FBD_stem
MF_affects_QWD	0	0	0	0	b	FBD_stem
QN_affects_MF	-0.26	0.11	-0.49	-0.03	b	FBD_stem
CS_affects_QWD	0	0	0	0	b	FBD_stem
CS_affects_MF	0.34	0.12	0.11	0.59	b	FBD_stem
QWD_affects_CS	0	0	0	0	c	FBD_stem
MF_affects_QWD	0.21	0.12	-0.08	0.45	c	FBD_stem
QN_affects_MF	-0.26	0.11	-0.49	-0.05	c	FBD_stem
CS_affects_QWD	0.35	0.12	0.12	0.58	c	FBD_stem
CS_affects_MF	0.34	0.12	0.11	0.56	c	FBD_stem
QWD_affects_CS	0	0	0	0	d	FBD_stem
MF_affects_QWD	0.31	0.12	0.04	0.56	d	FBD_stem
QN_affects_MF	-0.26	0.11	-0.49	-0.05	d	FBD_stem
CS_affects_QWD	0	0	0	0	d	FBD_stem
CS_affects_MF	0.34	0.12	0.1	0.56	d	FBD_stem
QWD_affects_CS	0	0	0	0	a	FBD_crown
MF_affects_QWD	0	0	0	0	a	FBD_crown
QN_affects_MF	-0.24	0.11	-0.47	-0.03	a	FBD_crown
CS_affects_QWD	0.38	0.11	0.19	0.59	a	FBD_crown
CS_affects_MF	0.32	0.11	0.12	0.52	a	FBD_crown
QWD_affects_CS	0.56	0.12	0.31	0.79	b	FBD_crown
MF_affects_QWD	0	0	0	0	b	FBD_crown
QN_affects_MF	-0.24	0.11	-0.44	-0.02	b	FBD_crown
CS_affects_QWD	0	0	0	0	b	FBD_crown
CS_affects_MF	0.32	0.11	0.12	0.56	b	FBD_crown
QWD_affects_CS	0	0	0	0	c	FBD_crown
MF_affects_QWD	0.15	0.14	-0.11	0.38	c	FBD_crown
QN_affects_MF	-0.24	0.11	-0.45	-0.01	c	FBD_crown
CS_affects_QWD	0.34	0.12	0.11	0.55	c	FBD_crown
CS_affects_MF	0.32	0.11	0.12	0.55	c	FBD_crown
QWD_affects_CS	0	0	0	0	d	FBD_crown
MF_affects_QWD	0.28	0.14	0.03	0.54	d	FBD_crown
QN_affects_MF	-0.24	0.11	-0.44	-0.03	d	FBD_crown
CS_affects_QWD	0	0	0	0	d	FBD_crown
CS_affects_MF	0.32	0.11	0.12	0.53	d	FBD_crown

## Sheet: 9. Path Coeff 7
PATH COEFFICIENTS - worker reproductive potential, supercolonial species included
Causal_relationship	Path_coefficient	SE	Lower_95_CI	Upper_95_CI	Model_number	Tree
CS_affects_S	0.3	0.12	0.07	0.54	a	NCuniform_stem
S_affects_CS	0	0	0	0	a	NCuniform_stem
CS_affects_MF	0.24	0.13	0.01	0.52	a	NCuniform_stem
QN_affects_MF	0.17	0.13	-0.1	0.42	a	NCuniform_stem
QN_affects_S	0	0	0	0	a	NCuniform_stem
CS_affects_S	0	0	0	0	b	NCuniform_stem
S_affects_CS	0.28	0.12	0.04	0.52	b	NCuniform_stem
CS_affects_MF	0.24	0.13	-0.01	0.45	b	NCuniform_stem
QN_affects_MF	0.17	0.13	-0.09	0.4	b	NCuniform_stem
QN_affects_S	0	0	0	0	b	NCuniform_stem
CS_affects_S	0.29	0.12	0.04	0.53	c	NCuniform_stem
S_affects_CS	0	0	0	0	c	NCuniform_stem
CS_affects_MF	0.24	0.13	-0.03	0.46	c	NCuniform_stem
QN_affects_MF	0.17	0.13	-0.1	0.41	c	NCuniform_stem
QN_affects_S	0.06	0.13	-0.21	0.3	c	NCuniform_stem
CS_affects_S	0	0	0	0	d	NCuniform_stem
S_affects_CS	0	0	0	0	d	NCuniform_stem
CS_affects_MF	0.24	0.13	-0.02	0.48	d	NCuniform_stem
QN_affects_MF	0.17	0.13	-0.11	0.44	d	NCuniform_stem
QN_affects_S	0.09	0.13	-0.16	0.35	d	NCuniform_stem
CS_affects_S	0.28	0.12	0.04	0.5	a	NCuniform_crown
S_affects_CS	0	0	0	0	a	NCuniform_crown
CS_affects_MF	0.21	0.12	-0.01	0.42	a	NCuniform_crown
QN_affects_MF	0.21	0.13	-0.05	0.49	a	NCuniform_crown
QN_affects_S	0	0	0	0	a	NCuniform_crown
CS_affects_S	0	0	0	0	b	NCuniform_crown
S_affects_CS	0.34	0.14	0.05	0.61	b	NCuniform_crown
CS_affects_MF	0.21	0.12	-0.02	0.43	b	NCuniform_crown
QN_affects_MF	0.21	0.13	-0.06	0.46	b	NCuniform_crown
QN_affects_S	0	0	0	0	b	NCuniform_crown
CS_affects_S	0.28	0.12	0.03	0.52	c	NCuniform_crown
S_affects_CS	0	0	0	0	c	NCuniform_crown
CS_affects_MF	0.21	0.12	0.01	0.41	c	NCuniform_crown
QN_affects_MF	0.21	0.13	-0.06	0.49	c	NCuniform_crown
QN_affects_S	0.05	0.12	-0.17	0.3	c	NCuniform_crown
CS_affects_S	0	0	0	0	d	NCuniform_crown
S_affects_CS	0	0	0	0	d	NCuniform_crown
CS_affects_MF	0.21	0.12	-0.03	0.45	d	NCuniform_crown
QN_affects_MF	0.21	0.13	-0.07	0.47	d	NCuniform_crown
QN_affects_S	0.07	0.13	-0.19	0.31	d	NCuniform_crown
CS_affects_S	0.3	0.12	0.07	0.52	a	FBD_crown
S_affects_CS	0	0	0	0	a	FBD_crown
CS_affects_MF	0.25	0.11	0.03	0.46	a	FBD_crown
QN_affects_MF	0.23	0.13	-0.03	0.46	a	FBD_crown
QN_affects_S	0	0	0	0	a	FBD_crown
CS_affects_S	0	0	0	0	b	FBD_crown
S_affects_CS	0.35	0.13	0.09	0.62	b	FBD_crown
CS_affects_MF	0.25	0.11	0.03	0.48	b	FBD_crown
QN_affects_MF	0.23	0.13	0	0.49	b	FBD_crown
QN_affects_S	0	0	0	0	b	FBD_crown
CS_affects_S	0.3	0.12	0.06	0.5	c	FBD_crown
S_affects_CS	0	0	0	0	c	FBD_crown
CS_affects_MF	0.25	0.11	0.03	0.49	c	FBD_crown
QN_affects_MF	0.23	0.13	-0.03	0.49	c	FBD_crown
QN_affects_S	0.05	0.13	-0.17	0.31	c	FBD_crown
CS_affects_S	0	0	0	0	d	FBD_crown
S_affects_CS	0	0	0	0	d	FBD_crown
CS_affects_MF	0.25	0.11	0.04	0.48	d	FBD_crown
QN_affects_MF	0.23	0.13	-0.04	0.48	d	FBD_crown
QN_affects_S	0.08	0.13	-0.19	0.33	d	FBD_crown
CS_affects_S	0.2	0.13	-0.05	0.44	a	FBD_stem
S_affects_CS	0	0	0	0	a	FBD_stem
CS_affects_MF	0.36	0.14	0.09	0.63	a	FBD_stem
QN_affects_MF	0.22	0.15	-0.07	0.49	a	FBD_stem
QN_affects_S	0	0	0	0	a	FBD_stem
CS_affects_S	0	0	0	0	b	FBD_stem
S_affects_CS	0.2	0.13	-0.03	0.43	b	FBD_stem
CS_affects_MF	0.36	0.14	0.09	0.63	b	FBD_stem
QN_affects_MF	0.22	0.15	-0.07	0.49	b	FBD_stem
QN_affects_S	0	0	0	0	b	FBD_stem
CS_affects_S	0.2	0.13	-0.06	0.48	c	FBD_stem
S_affects_CS	0	0	0	0	c	FBD_stem
CS_affects_MF	0.36	0.14	0.11	0.65	c	FBD_stem
QN_affects_MF	0.22	0.15	-0.05	0.51	c	FBD_stem
QN_affects_S	0.06	0.14	-0.21	0.32	c	FBD_stem
CS_affects_S	0	0	0	0	d	FBD_stem
S_affects_CS	0	0	0	0	d	FBD_stem
CS_affects_MF	0.36	0.14	0.11	0.63	d	FBD_stem
QN_affects_MF	0.22	0.15	-0.08	0.48	d	FBD_stem
QN_affects_S	0.06	0.14	-0.23	0.31	d	FBD_stem

## Sheet: 10. Trait_Dataset
Family	Subfamily	Tribe	animal	type	colony.size	colony.size.ref	queen.mating.frequency.original	queen.number.continuous	queen.number.binary	Worker_Reproductive_Potential	Realised_Worker_Reproduction	Reproduction_Confidence_Level	Worker_Reproduction_Notes	Worker_Reproduction_References	Ref.2	Supercolonial.Helantera.review_no.stringent.nonstringent	social.parasite.Antwiki_no.yes	clonal	hybridisation	Taxonomic_info.Antcat.registered_undescribed.species_Antcat.unregistered_incertae.sedis._subspecies	Worker_min_head_size	_Worker_max_head_size	Raw_Data_all_workers	Sample_size_all_workers	Queen_HW_mean_AntWeb	Queen_HW_mean_elsewhere_in_lit	Sample_size_queen	Raw_data_queen
NA	NA	NA	Acanthognathus_brevicornis	ant	NA	NA	NA	NA	NA	NA	NA	NA		NA	NA	0	0	0	0	0	NA	NA	NA	NA	NA	0.68	NA	NA
NA	NA	NA	Acanthognathus_laevigatus	ant	NA	NA	NA	NA	NA	NA	NA	NA		NA	NA	0	0	0	0	0	NA	NA	NA	NA	NA	NA	NA	NA
NA	NA	NA	Acanthognathus_lentus	ant	NA	NA	NA	NA	NA	NA	NA	NA		NA	NA	0	0	0	0	0	NA	NA	NA	NA	NA	NA	NA	NA
NA	NA	NA	Acanthognathus_rudis	ant	NA	NA	NA	NA	NA	NA	NA	NA		NA	NA	0	0	0	0	0	NA	NA	NA	NA	NA	0.63	NA	NA
NA	NA	NA	Acanthognathus_stipulosus	ant	NA	NA	NA	NA	NA	NA	NA	NA		NA	NA	0	0	0	0	0	NA	NA	NA	NA	NA	NA	NA	NA
NA	NA	NA	Acanthognathus_teledectus	ant	NA	NA	NA	NA	NA	NA	NA	NA		NA	NA	0	0	0	0	0	NA	NA	NA	NA	NA	NA	NA	NA
NA	NA	NA	Acanthomyrmex_crassispinus	ant	NA	NA	NA	NA	NA	NA	NA	NA		NA	NA	0	0	0	0	0	NA	NA	NA	NA	NA	NA	NA	NA
Formicidae	Myrmicinae	Myrmecinini	Acanthomyrmex_minus	ant	NA	NA	NA	NA	NA	NA	NA	NA		NA	NA	0	0	0	0	0	NA	NA	NA	NA	NA	1.08	NA	NA
Formicidae	Myrmicinae	Myrmecinini	Acanthomyrmex_padanensis	ant	NA	NA	NA	NA	NA	NA	NA	NA		NA	NA	0	0	0	0	0	NA	NA	NA	NA	NA	1	NA	NA
Formicidae	Myrmicinae	Myrmecinini	Acanthomyrmex_sulawesiensis	ant	NA	NA	NA	NA	NA	NA	NA	NA		NA	NA	0	0	0	0	0	NA	NA	NA	NA	NA	2.5	NA	NA
NA	NA	NA	Acanthotichus_arizonensis	ant	NA	NA	NA	NA	NA	NA	NA	NA		NA	NA	0	0	0	0	0	NA	NA	NA	NA	NA	NA	NA	NA
NA	NA	NA	Acanthotichus_bentoni	ant	NA	NA	NA	NA	NA	NA	NA	NA		NA	NA	0	0	0	0	0	NA	NA	NA	NA	NA	NA	NA	NA
NA	NA	NA	Acanthotichus_brevicornis	ant	NA	NA	NA	NA	NA	NA	NA	NA		NA	NA	0	0	0	0	0	NA	NA	NA	NA	NA	NA	NA	NA
NA	NA	NA	Acanthotichus_concavinodis	ant	NA	NA	NA	NA	NA	NA	NA	NA		NA	NA	0	0	0	0	0	NA	NA	NA	NA	NA	NA	NA	NA
NA	NA	NA	Acanthotichus_emmae	ant	NA	NA	NA	NA	NA	NA	NA	NA		NA	NA	0	0	0	0	0	NA	NA	NA	NA	NA	1.03	NA	NA
NA	NA	NA	Acanthotichus_fermoralis	ant	NA	NA	NA	NA	NA	NA	NA	NA		NA	NA	0	0	0	0	0	NA	NA	NA	NA	NA	NA	NA	NA
NA	NA	NA	Acanthotichus_hispaniolicus	ant	NA	NA	NA	NA	NA	NA	NA	NA		NA	NA	0	0	0	0	0	NA	NA	NA	NA	NA	NA	NA	NA
NA	NA	NA	Acanthotichus_kirbyi	ant	NA	NA	NA	NA	NA	NA	NA	NA		NA	NA	0	0	0	0	0	NA	NA	NA	NA	NA	NA	NA	NA
NA	NA	NA	Acanthotichus_laevigatus	ant	NA	NA	NA	NA	NA	NA	NA	NA		NA	NA	0	0	0	0	0	NA	NA	NA	NA	NA	NA	NA	NA
NA	NA	NA	Acanthotichus_laticornis	ant	NA	NA	NA	NA	NA	NA	NA	NA		NA	NA	0	0	0	0	0	NA	NA	NA	NA	NA	1.82	NA	NA
NA	NA	NA	Acanthotichus_lattekei	ant	NA	NA	NA	NA	NA	NA	NA	NA		NA	NA	0	0	0	0	0	NA	NA	NA	NA	NA	NA	NA	NA
NA	NA	NA	Acanthotichus_longinodis	ant	NA	NA	NA	NA	NA	NA	NA	NA		NA	NA	0	0	0	0	0	NA	NA	NA	NA	NA	NA	NA	NA
NA	NA	NA	Acanthotichus_punctiscapus	ant	NA	NA	NA	NA	NA	NA	NA	NA		NA	NA	0	0	0	0	0	NA	NA	NA	NA	NA	NA	NA	NA
NA	NA	NA	Acanthotichus_quadratus	ant	NA	NA	NA	NA	NA	NA	NA	NA		NA	NA	0	0	0	0	0	NA	NA	NA	NA	NA	2.1	NA	NA
NA	NA	NA	Acanthotichus_quirozi	ant	NA	NA	NA	NA	NA	NA	NA	NA		NA	NA	0	0	0	0	0	NA	NA	NA	NA	NA	NA	NA	NA
NA	NA	NA	Acanthotichus_serratulus	ant	NA	NA	NA	NA	NA	NA	NA	NA		NA	NA	0	0	0	0	0	NA	NA	NA	NA	NA	NA	NA	NA
NA	NA	NA	Acanthotichus_texanus	ant	NA	NA	NA	NA	NA	NA	NA	NA		NA	NA	0	0	0	0	0	NA	NA	NA	NA	NA	NA	NA	NA
NA	NA	NA	Acanthotichus_truncatus	ant	NA	NA	NA	NA	NA	NA	NA	NA		NA	NA	0	0	0	0	0	NA	NA	NA	NA	NA	NA	NA	NA
NA	NA	NA	Acromyrmex_balzani	ant	NA	NA	NA	NA	NA	3	4	1	males when queenless, otherwise policed. described in Dijkstra, M. B., Nash, D. R. & Boomsma, J. J. 2005. Self-restraint and sterility in workers of Acromyrmex and Atta leafcutter ants. Insect. Soc. 52: 67-76.	NA	NA	0	0	0	0	0	NA	NA	NA	NA	NA	NA	NA	NA
Formicidae	Myrmicinae	Attini	Acromyrmex_crassispinus	ant	NA	NA	NA	NA	NA	3	4	1	males when queenless, otherwise policed. described in Dijkstra, M. B., Nash, D. R. & Boomsma, J. J. 2005. Self-restraint and sterility in workers of Acromyrmex and Atta leafcutter ants. Insect. Soc. 52: 67-76.	NA	NA	0	0	0	0	0	NA	NA	NA	NA	NA	NA	NA	NA
Formicidae	Myrmicinae	Attini	Acromyrmex_insinuator	ant	2800	Ferguson-Gow, 2014; Jaffe et al., 2012 - (Sumner et al., 2004a; Sumner et al., 2004b)	1.09	NA	NA	3	4	1	males when queenless, otherwise policed. described in Dijkstra, M. B., Nash, D. R. & Boomsma, J. J. 2005. Self-restraint and sterility in workers of Acromyrmex and Atta leafcutter ants. Insect. Soc. 52: 67-76.	NA	NA	0	1	0	0	0	NA	NA	NA	NA	NA	NA	NA	NA
Formicidae	Myrmicinae	Attini	Acromyrmex_rugosus	ant	NA	NA	NA	NA	NA	3	4	1	males when queenless, otherwise policed. described in Dijkstra, M. B., Nash, D. R. & Boomsma, J. J. 2005. Self-restraint and sterility in workers of Acromyrmex and Atta leafcutter ants. Insect. Soc. 52: 67-76.	NA	NA	0	0	0	0	0	NA	NA	NA	NA	NA	NA	NA	NA
NA	NA	NA	Acropyga_bakwele	ant	NA	NA	NA	NA	NA	NA	NA	NA		NA	NA	0	0	0	0	0	NA	NA	NA	NA	NA	NA	NA	NA
NA	NA	NA	Acropyga_butteli	ant	NA	NA	NA	NA	NA	NA	NA	NA		NA	NA	0	0	0	0	0	NA	NA	NA	NA	NA	NA	NA	NA
Formicidae	Formicinae	Lasiini	Acropyga_epedana	ant	NA	NA	NA	NA	NA	NA	NA	NA		NA	NA	0	0	0	0	0	NA	NA	NA	NA	NA	0.6	NA	NA
NA	NA	NA	Acropyga_nipponensis	ant	NA	NA	NA	NA	NA	NA	NA	NA		NA	NA	0	0	0	0	0	NA	NA	NA	NA	NA	NA	NA	NA
Formicidae	Formicinae	Lasiini	Acropyga_sp.	ant	NA	Holldobler&Wilson, 1990; Burchill & Moreau, 2016 - (citing Kaspari & Vargo, 1995)	NA	NA	NA	NA	NA	NA		NA	NA	0	0	0	0	1	NA	NA	NA	NA	NA	NA	NA	NA
Formicidae	Formicinae	Lasiini	Acropyga_stygia	ant	NA	NA	NA	NA	NA	NA	NA	NA		NA	NA	0	0	0	0	2	NA	NA	NA	NA	NA	NA	NA	NA
NA	NA	NA	Adelomyrmex_anxiocalor	ant	NA	NA	NA	NA	NA	NA	NA	NA		NA	NA	0	0	0	0	0	NA	NA	NA	NA	NA	NA	NA	NA
Formicidae	Myrmicinae	Adelomyrmecini	Adelomyrmex_bispeculum	ant	NA	NA	NA	NA	NA	NA	NA	NA		NA	NA	0	0	0	0	0	NA	NA	NA	NA	NA	NA	NA	NA
NA	NA	NA	Adelomyrmex_coco	ant	NA	NA	NA	NA	NA	NA	NA	NA		NA	NA	0	0	0	0	0	NA	NA	NA	NA	NA	NA	NA	NA
NA	NA	NA	Adelomyrmex_dentivagans	ant	NA	NA	NA	NA	NA	NA	NA	NA		NA	NA	0	0	0	0	0	NA	NA	NA	NA	NA	NA	NA	NA
NA	NA	NA	Adelomyrmex_marginodus	ant	NA	NA	NA	NA	NA	NA	NA	NA		NA	NA	0	0	0	0	0	NA	NA	NA	NA	NA	NA	NA	NA
NA	NA	NA	Adelomyrmex_metzabok	ant	NA	NA	NA	NA	NA	NA	NA	NA		NA	NA	0	0	0	0	0	NA	NA	NA	NA	NA	NA	NA	NA
NA	NA	NA	Adelomyrmex_nortenyo	ant	NA	NA	NA	NA	NA	NA	NA	NA		NA	NA	0	0	0	0	0	NA	NA	NA	NA	NA	NA	NA	NA
Formicidae	Myrmicinae	Adelomyrmecini	Adelomyrmex_paratristani	ant	NA	NA	NA	NA	NA	NA	NA	NA		NA	NA	0	0	0	0	0	NA	NA	NA	NA	NA	NA	NA	NA
NA	NA	NA	Adelomyrmex_quetzal	ant	NA	NA	NA	NA	NA	NA	NA	NA		NA	NA	0	0	0	0	0	NA	NA	NA	NA	NA	NA	NA	NA
NA	NA	NA	Aenictus_acerbus	ant	NA	NA	NA	NA	NA	NA	NA	NA		NA	NA	0	0	0	0	0	NA	NA	NA	NA	NA	NA	NA	NA
NA	NA	NA	Aenictus_aratus	ant	NA	NA	NA	NA	NA	NA	NA	NA		NA	NA	0	0	0	0	0	NA	NA	NA	NA	NA	NA	NA	NA
NA	NA	NA	Aenictus_carolianus	ant	NA	NA	NA	NA	NA	NA	NA	NA		NA	NA	0	0	0	0	0	NA	NA	NA	NA	NA	NA	NA	NA
NA	NA	NA	Aenictus_diclops	ant	NA	NA	NA	NA	NA	NA	NA	NA		NA	NA	0	0	0	0	0	NA	NA	NA	NA	NA	NA	NA	NA
NA	NA	NA	Aenictus_doydeei	ant	NA	NA	NA	NA	NA	NA	NA	NA		NA	NA	0	0	0	0	0	NA	NA	NA	NA	NA	NA	NA	NA
Formicidae	Dorylinae	NA	Aenictus_gracilis	ant	NA	NA	NA	NA	NA	NA	NA	NA		NA	NA	0	0	0	0	0	NA	NA	NA	NA	NA	NA	NA	NA
NA	NA	NA	Aenictus_hottai	ant	NA	NA	NA	NA	NA	NA	NA	NA		NA	NA	0	0	0	0	0	NA	NA	NA	NA	NA	NA	NA	NA
NA	NA	NA	Aenictus_jarujini	ant	NA	NA	NA	NA	NA	NA	NA	NA		NA	NA	0	0	0	0	0	NA	NA	NA	NA	NA	NA	NA	NA
NA	NA	NA	Aenictus_latifemoratus	ant	NA	NA	NA	NA	NA	NA	NA	NA		NA	NA	0	0	0	0	0	NA	NA	NA	NA	NA	NA	NA	NA
NA	NA	NA	Aenictus_lifuiae	ant	NA	NA	NA	NA	NA	NA	NA	NA		NA	NA	0	0	0	0	0	NA	NA	NA	NA	NA	NA	NA	NA
NA	NA	NA	Aenictus_nesiotis	ant	NA	NA	NA	NA	NA	NA	NA	NA		NA	NA	0	0	0	0	0	NA	NA	NA	NA	NA	NA	NA	NA
NA	NA	NA	Aenictus_nishimurai	ant	NA	NA	NA	NA	NA	NA	NA	NA		NA	NA	0	0	0	0	0	NA	NA	NA	NA	NA	NA	NA	NA
NA	NA	NA	Aenictus_pfeifferi	ant	NA	NA	NA	NA	NA	NA	NA	NA		NA	NA	0	0	0	0	0	NA	NA	NA	NA	NA	NA	NA	NA
NA	NA	NA	Aenictus_philiporum	ant	NA	NA	NA	NA	NA	NA	NA	NA		NA	NA	0	0	0	0	0	NA	NA	NA	NA	NA	NA	NA	NA
NA	NA	NA	Aenictus_silvestrii	ant	NA	NA	NA	NA	NA	NA	NA	NA		NA	NA	0	0	0	0	0	NA	NA	NA	NA	NA	NA	NA	NA
NA	NA	NA	Aenictus_turneri	ant	NA	NA	NA	NA	NA	NA	NA	NA		NA	NA	0	0	0	0	0	NA	NA	NA	NA	NA	NA	NA	NA
NA	NA	NA	Aenictus_yamanei	ant	NA	NA	NA	NA	NA	NA	NA	NA		NA	NA	0	0	0	0	0	NA	NA	NA	NA	NA	NA	NA	NA
Formicidae	Amblyoponinae	Amblyoponini	Amblyopone_australis	ant	64	Peeters & Molet, 2012; Villet, 1990	NA	NA	0	NA	NA	NA		NA	NA	0	0	0	0	0	NA	NA	NA	NA	NA	NA	NA	NA
Formicidae	Amblyoponinae	Amblyoponini	Amblyopone_pallipes	ant	NA	NA	NA	NA	NA	NA	NA	NA		NA	NA	0	0	0	0	2	NA	NA	NA	NA	NA	NA	NA	NA
Formicidae	Amblyoponinae	Amblyoponini	Amblyopone_sp1	ant	89	Ito, 1991; Burchill & Moreau, 2016 - (citing Kaspari & Vargo, 1995)	NA	NA	0	NA	NA	NA		NA	NA	0	0	0	0	1	NA	NA	NA	NA	NA	NA	NA	NA
Formicidae	Myrmicinae	Crematogastrini	Ancyridris_sp. 1	ant	15	Burchill & Moreau, 2016 - (citing Wilson, 1959)	NA	NA	NA	NA	NA	NA		NA	NA	0	0	0	0	1	NA	NA	NA	NA	NA	NA	NA	NA
NA	NA	NA	Anictus_pangantihoni	ant	NA	NA	NA	NA	NA	NA	NA	NA		NA	NA	0	0	0	0	0	NA	NA	NA	NA	NA	NA	NA	NA
NA	NA	NA	Anochetus_boltoni	ant	NA	NA	NA	NA	NA	4	4	0	Villet et al 1991 describe lack of worker ovaries in Anochetus but only specifically studied Anochetus bequaerti, Anochetus faurei and Anochetus katonae. Villet, M.H., R.M. Crewe, and F.D. Duncan. 1991. Evolutionary trends in the reproductive biology of ponerine ants (Hymenoptera: Formicidae). J. Nat. Hist. 25:1603-1610. DOI:10.1080/00222939100770991	Villet et al 1991. Evolutionary trends in the reproductive biology of ponerine ants. Journal of natural history.25 (6)---NA	NA	0	0	0	0	0	NA	NA	NA	NA	NA	NA	NA	NA
NA	NA	NA	Anochetus_elegans	ant	NA	NA	NA	NA	NA	4	4	0	Villet et al 1991 describe lack of worker ovaries in Anochetus but only specifically studied Anochetus bequaerti, Anochetus faurei and Anochetus katonae. Villet, M.H., R.M. Crewe, and F.D. Duncan. 1991. Evolutionary trends in the reproductive biology of ponerine ants (Hymenoptera: Formicidae). J. Nat. Hist. 25:1603-1610. DOI:10.1080/00222939100770991	Villet et al 1991. Evolutionary trends in the reproductive biology of ponerine ants. Journal of natural history.25 (6)---NA	NA	0	0	0	0	0	NA	NA	NA	NA	NA	NA	NA	NA
NA	NA	NA	Anochetus_goodmani	ant	NA	NA	NA	NA	NA	4	4	0	Villet et al 1991 describe lack of worker ovaries in Anochetus but only specifically studied Anochetus bequaerti, Anochetus faurei and Anochetus katonae. Villet, M.H., R.M. Crewe, and F.D. Duncan. 1991. Evolutionary trends in the reproductive biology of ponerine ants (Hymenoptera: Formicidae). J. Nat. Hist. 25:1603-1610. DOI:10.1080/00222939100770991	Villet et al 1991. Evolutionary trends in the reproductive biology of ponerine ants. Journal of natural history.25 (6)---NA	NA	0	0	0	0	0	NA	NA	NA	NA	NA	1.57	NA	NA
NA	NA	NA	Anochetus_grandidieri	ant	NA	NA	NA	NA	NA	4	4	0	Villet et al 1991 describe lack of worker ovaries in Anochetus but only specifically studied Anochetus bequaerti, Anochetus faurei and Anochetus katonae. Villet, M.H., R.M. Crewe, and F.D. Duncan. 1991. Evolutionary trends in the reproductive biology of ponerine ants (Hymenoptera: Formicidae). J. Nat. Hist. 25:1603-1610. DOI:10.1080/00222939100770991	Villet et al 1991. Evolutionary trends in the reproductive biology of ponerine ants. Journal of natural history.25 (6)---NA	NA	0	0	0	0	0	NA	NA	NA	NA	NA	0.94	NA	NA
NA	NA	NA	Anochetus_madegascarensis	ant	NA	NA	NA	NA	NA	4	4	0	Villet et al 1991 describe lack of worker ovaries in Anochetus but only specifically studied Anochetus bequaerti, Anochetus faurei and Anochetus katonae. Villet, M.H., R.M. Crewe, and F.D. Duncan. 1991. Evolutionary trends in the reproductive biology of ponerine ants (Hymenoptera: Formicidae). J. Nat. Hist. 25:1603-1610. DOI:10.1080/00222939100770991	Villet et al 1991. Evolutionary trends in the reproductive biology of ponerine ants. Journal of natural history.25 (6)---NA	NA	0	0	0	0	0	NA	NA	NA	NA	NA	1.52	NA	NA
NA	NA	NA	Anochetus_maryatiae	ant	NA	NA	NA	NA	NA	4	4	0	Villet et al 1991 describe lack of worker ovaries in Anochetus but only specifically studied Anochetus bequaerti, Anochetus faurei and Anochetus katonae. Villet, M.H., R.M. Crewe, and F.D. Duncan. 1991. Evolutionary trends in the reproductive biology of ponerine ants (Hymenoptera: Formicidae). J. Nat. Hist. 25:1603-1610. DOI:10.1080/00222939100770991	Villet et al 1991. Evolutionary trends in the reproductive biology of ponerine ants. Journal of natural history.25 (6)---NA	NA	0	0	0	0	0	NA	NA	NA	NA	NA	NA	NA	NA
NA	NA	NA	Anochetus_miserabilis	ant	NA	NA	NA	NA	NA	4	4	0	Villet et al 1991 describe lack of worker ovaries in Anochetus but only specifically studied Anochetus bequaerti, Anochetus faurei and Anochetus katonae. Villet, M.H., R.M. Crewe, and F.D. Duncan. 1991. Evolutionary trends in the reproductive biology of ponerine ants (Hymenoptera: Formicidae). J. Nat. Hist. 25:1603-1610. DOI:10.1080/00222939100770991	Villet et al 1991. Evolutionary trends in the reproductive biology of ponerine ants. Journal of natural history.25 (6)---NA	NA	0	0	0	0	0	NA	NA	NA	NA	NA	1.74	NA	NA
NA	NA	NA	Anochetus_pattersoni	ant	NA	NA	NA	NA	NA	4	4	0	Villet et al 1991 describe lack of worker ovaries in Anochetus but only specifically studied Anochetus bequaerti, Anochetus faurei and Anochetus katonae. Villet, M.H., R.M. Crewe, and F.D. Duncan. 1991. Evolutionary trends in the reproductive biology of ponerine ants (Hymenoptera: Formicidae). J. Nat. Hist. 25:1603-1610. DOI:10.1080/00222939100770991	Villet et al 1991. Evolutionary trends in the reproductive biology of ponerine ants. Journal of natural history.25 (6)---NA	NA	0	0	0	0	0	NA	NA	NA	NA	NA	1.29	NA	NA
NA	NA	NA	Anochetus_vallensis	ant	NA	NA	NA	NA	NA	4	4	0	Villet et al 1991 describe lack of worker ovaries in Anochetus but only specifically studied Anochetus bequaerti, Anochetus faurei and Anochetus katonae. Villet, M.H., R.M. Crewe, and F.D. Duncan. 1991. Evolutionary trends in the reproductive biology of ponerine ants (Hymenoptera: Formicidae). J. Nat. Hist. 25:1603-1610. DOI:10.1080/00222939100770991	Villet et al 1991. Evolutionary trends in the reproductive biology of ponerine ants. Journal of natural history.25 (6)---NA	NA	0	0	0	0	0	NA	NA	NA	NA	NA	1.22	NA	NA
Formicidae	Formicinae	Lasiini	Anoplolepis_custodiens	ant	NA	NA	NA	NA	NA	NA	NA	NA		NA	NA	1	0	0	0	0	NA	NA	NA	NA	NA	NA	NA	NA
Formicidae	Formicinae	Lasiini	Anoplolepis_gracilipes	ant	15000	www.antprofiler.org	NA	NA	1	3	4	1	male production occurs in queenless colonies. Lee et al. 2017. Worker reproduction of the invasive yellow crazy ant Anoplolepis gracilipes. Frontiers in Zoology 14(24)	Lee et al. 2017. Worker reproduction of the invasive yellow crazy ant Anoplolepis gracilipes. Frontiers in Zoology 14(24)---NA	NA	2	0	0	0	0	NA	NA	NA	NA	NA	NA	NA	NA
Formicidae	Myrmicinae	Pheidolini	Aphaenogaster_aktaci	ant	NA	NA	NA	NA	NA	3	4	0		NA	NA	0	0	0	0	0	NA	NA	NA	NA	NA	NA	NA	NA
Formicidae	Myrmicinae	Pheidolini	Aphaenogaster_maculifrons	ant	NA	NA	NA	NA	NA	3	4	0		NA	NA	0	0	0	0	0	NA	NA	NA	NA	NA	1.18	NA	NA
Formicidae	Myrmicinae	Pheidolini	Aphaenogaster_punctaticeps	ant	NA	NA	NA	NA	NA	3	4	0		NA	NA	0	0	0	0	0	NA	NA	NA	NA	NA	NA	NA	NA
Formicidae	Myrmicinae	Pheidolini	Aphaenogaster_radchenkoi	ant	NA	NA	NA	NA	NA	3	4	0		NA	NA	0	0	0	0	0	NA	NA	NA	NA	NA	1.17	NA	NA
NA	NA	NA	Aphomomyrmex_afer	ant	NA	NA	NA	NA	NA	NA	NA	NA		NA	NA	0	0	0	0	0	NA	NA	NA	NA	NA	NA	NA	NA
Formicidae	Myrmicinae	Attini	Apterostigma_GR	ant	27	Burchill & Moreau, 2016 - (citing Kaspari & Vargo, 1995)	NA	NA	NA	NA	NA	NA		NA	NA	0	0	0	0	1	NA	NA	NA	NA	NA	NA	NA	NA
Formicidae	Myrmicinae	Attini	Apterostigma_SH	ant	46	Burchill & Moreau, 2016 - (citing Kaspari & Vargo, 1995)	NA	NA	NA	NA	NA	NA		NA	NA	0	0	0	0	1	NA	NA	NA	NA	NA	NA	NA	NA
Formicidae	Myrmicinae	Attini	Apterostigma_sp2.	ant	25	Ferguson-Gow, 2014	NA	NA	NA	NA	NA	NA		NA	NA	0	0	0	0	1	NA	NA	NA	NA	NA	NA	NA	NA
Formicidae	Myrmicinae	Attini	Apterostigma_SQ	ant	45	Kaspari & Vargo, 1995	NA	NA	NA	NA	NA	NA		NA	NA	0	0	0	0	1	NA	NA	NA	NA	NA	NA	NA	NA
NA	NA	NA	Aptinoma_antongil	ant	NA	NA	NA	NA	NA	NA	NA	NA		NA	NA	0	0	0	0	0	NA	NA	NA	NA	NA	NA	NA	NA
NA	NA	NA	Aptinoma_mangabe	ant	NA	NA	NA	NA	NA	NA	NA	NA		NA	NA	0	0	0	0	0	NA	NA	NA	NA	NA	0.59	NA	NA
NA	NA	NA	Asphinctopone_differens	ant	NA	NA	NA	NA	NA	NA	NA	NA		NA	NA	0	0	0	0	0	NA	NA	NA	NA	NA	NA	NA	NA
NA	NA	NA	Asphinctopone_pilosa	ant	NA	NA	NA	NA	NA	NA	NA	NA		NA	NA	0	0	0	0	0	NA	NA	NA	NA	NA	NA	NA	NA
NA	NA	NA	Asphinctopone_silvestrii	ant	NA	NA	NA	NA	NA	NA	NA	NA		NA	NA	0	0	0	0	0	NA	NA	NA	NA	NA	0.64	NA	NA
NA	NA	NA	Axinidris_acholli	ant	NA	NA	NA	NA	NA	NA	NA	NA		NA	NA	0	0	0	0	0	NA	NA	NA	NA	NA	NA	NA	NA
NA	NA	NA	Axinidris_bidens	ant	NA	NA	NA	NA	NA	NA	NA	NA		NA	NA	0	0	0	0	0	NA	NA	NA	NA	NA	0.63	NA	NA
NA	NA	NA	Axinidris_denticulata	ant	NA	NA	NA	NA	NA	NA	NA	NA		NA	NA	0	0	0	0	0	NA	NA	NA	NA	NA	NA	NA	NA
NA	NA	NA	Axinidris_gabonica	ant	NA	NA	NA	NA	NA	NA	NA	NA		NA	NA	0	0	0	0	0	NA	NA	NA	NA	NA	NA	NA	NA
NA	NA	NA	Axinidris_ghanensis	ant	NA	NA	NA	NA	NA	NA	NA	NA		NA	NA	0	0	0	0	0	NA	NA	NA	NA	NA	NA	NA	NA
NA	NA	NA	Axinidris_hylekoites	ant	NA	NA	NA	NA	NA	NA	NA	NA		NA	NA	0	0	0	0	0	NA	NA	NA	NA	NA	0.74	NA	NA
NA	NA	NA	Axinidris_hypoclinoides	ant	NA	NA	NA	NA	NA	NA	NA	NA		NA	NA	0	0	0	0	0	NA	NA	NA	NA	NA	NA	NA	NA
NA	NA	NA	Axinidris_icipe	ant	NA	NA	NA	NA	NA	NA	NA	NA		NA	NA	0	0	0	0	0	NA	NA	NA	NA	NA	NA	NA	NA
NA	NA	NA	Axinidris_kakamegensis	ant	NA	NA	NA	NA	NA	NA	NA	NA		NA	NA	0	0	0	0	0	NA	NA	NA	NA	NA	NA	NA	NA
NA	NA	NA	Axinidris_kinoin	ant	NA	NA	NA	NA	NA	NA	NA	NA		NA	NA	0	0	0	0	0	NA	NA	NA	NA	NA	NA	NA	NA
NA	NA	NA	Axinidris_lignicola	ant	NA	NA	NA	NA	NA	NA	NA	NA		NA	NA	0	0	0	0	0	NA	NA	NA	NA	NA	NA	NA	NA
NA	NA	NA	Axinidris_luhya	ant	NA	NA	NA	NA	NA	NA	NA	NA		NA	NA	0	0	0	0	0	NA	NA	NA	NA	NA	NA	NA	NA
NA	NA	NA	Axinidris_mlalu	ant	NA	NA	NA	NA	NA	NA	NA	NA		NA	NA	0	0	0	0	0	NA	NA	NA	NA	NA	NA	NA	NA
NA	NA	NA	Axinidris_murielae	ant	NA	NA	NA	NA	NA	NA	NA	NA		NA	NA	0	0	0	0	0	NA	NA	NA	NA	NA	0.78	NA	NA
NA	NA	NA	Axinidris_namib	ant	NA	NA	NA	NA	NA	NA	NA	NA		NA	NA	0	0	0	0	0	NA	NA	NA	NA	NA	NA	NA	NA
NA	NA	NA	Axinidris_nigripes	ant	NA	NA	NA	NA	NA	NA	NA	NA		NA	NA	0	0	0	0	0	NA	NA	NA	NA	NA	NA	NA	NA
NA	NA	NA	Axinidris_occidentalis	ant	NA	NA	NA	NA	NA	NA	NA	NA		NA	NA	0	0	0	0	0	NA	NA	NA	NA	NA	NA	NA	NA
NA	NA	NA	Axinidris_okekai	ant	NA	NA	NA	NA	NA	NA	NA	NA		NA	NA	0	0	0	0	0	NA	NA	NA	NA	NA	NA	NA	NA
NA	NA	NA	Axinidris_palligastrion	ant	NA	NA	NA	NA	NA	NA	NA	NA		NA	NA	0	0	0	0	0	NA	NA	NA	NA	NA	NA	NA	NA
NA	NA	NA	Axinidris_stageri	ant	NA	NA	NA	NA	NA	NA	NA	NA		NA	NA	0	0	0	0	0	NA	NA	NA	NA	NA	NA	NA	NA
NA	NA	NA	Axinidris_tridens	ant	NA	NA	NA	NA	NA	NA	NA	NA		NA	NA	0	0	0	0	0	NA	NA	NA	NA	NA	NA	NA	NA
NA	NA	NA	Basiceros_scambognathus	ant	NA	NA	NA	NA	NA	NA	NA	NA		NA	NA	0	0	0	0	0	NA	NA	NA	NA	NA	1.21	NA	NA
Formicidae	Ponerinae	Ponerini	Belonopelta_deletrix	ant	NA	NA	NA	NA	NA	NA	NA	NA		NA	NA	0	0	0	0	0	NA	NA	NA	NA	NA	NA	NA	NA
Formicidae	Myrmicinae	Attini	Blepharidatta_brasiliensis	ant	NA	NA	NA	NA	NA	NA	NA	NA		NA	NA	0	0	0	0	0	NA	NA	NA	NA	NA	NA	NA	NA
Formicidae	Myrmicinae	Attini	Blepharidatta_conops	ant	NA	NA	NA	NA	NA	NA	NA	NA		NA	NA	0	0	0	0	0	NA	NA	NA	NA	NA	NA	NA	NA
Formicidae	Dolichoderinae	Bothriomyrmecini	Bothriomyrmex_hispanicus	ant	NA	NA	NA	NA	NA	NA	NA	NA		NA	NA	0	0	0	0	NA	NA	NA	NA	NA	NA	NA	NA	NA
Formicidae	Dolichoderinae	Bothriomyrmecini	Bothriomyrmex_paradoxus	ant	NA	NA	NA	NA	NA	NA	NA	NA		NA	NA	0	0	0	0	0	NA	NA	NA	NA	NA	0.54	NA	NA
Formicidae	Ponerinae	Ponerini	Bothroponera_kruegeri	ant	45.25	Villet, 1990; Monnin & Peeters, 2008 (citing Peeters & Crewe, 1986 + Wildman & Crew, 1988 + Villet & Wildman, 1991)	NA	NA	0	1	4	1	gamergates but not all species in genus are	Ito, F. 2010. Gamergate reproduction without queens in the ponerine ant Pachycondyla (=Bothroponera) tesseronoda (Emery, 1877) in southern India (Hymenoptera: Formicidae). Asian Myrmecology 3: 39-44.---NA	NA	0	0	0	0	0	NA	NA	NA	NA	NA	NA	NA	NA
Formicidae	Ponerinae	Ponerini	Bothroponera_tesseronoda	ant	102	Ito, 2010	NA	4	1	1	4	1	gamergates but not all species in genus are	Ito, F. 2010. Gamergate reproduction without queens in the ponerine ant Pachycondyla (=Bothroponera) tesseronoda (Emery, 1877) in southern India (Hymenoptera: Formicidae). Asian Myrmecology 3: 39-44.---NA	NA	0	0	0	0	0	NA	NA	NA	NA	NA	NA	NA	NA
Formicidae	Formicinae	Plagiolepidini	Brachymyrmex_heeri	ant	NA	NA	NA	NA	NA	NA	NA	NA		NA	NA	0	0	0	0	0	NA	NA	NA	NA	NA	NA	NA	NA
Formicidae	Formicinae	Plagiolepidini	Brachymyrmex_pictus	ant	NA	NA	NA	NA	NA	NA	NA	NA		NA	NA	0	0	0	0	0	NA	NA	NA	NA	NA	NA	NA	NA
Formicidae	Formicinae	Plagiolepidini	Brachymyrmex_sp.	ant	200	King & Porter, 2007	NA	NA	NA	NA	NA	NA		NA	NA	0	0	0	0	1	NA	NA	NA	NA	NA	NA	NA	NA
Formicidae	Formicinae	Plagiolepidini	Brachymyrmex_sp.1	ant	125	Burchill & Moreau, 2016 - (citing Kaspari & Vargo, 1995)	NA	NA	NA	NA	NA	NA		NA	NA	0	0	0	0	1	NA	NA	NA	NA	NA	NA	NA	NA
Formicidae	Formicinae	Plagiolepidini	Brachymyrmex_spnov	ant	NA	NA	NA	NA	NA	NA	NA	NA		NA	NA	0	0	0	0	1	NA	NA	NA	NA	NA	NA	NA	NA
Formicidae	Formicinae	Plagiolepidini	Brachymyrmex_spnrobscurior	ant	NA	NA	NA	NA	NA	NA	NA	NA		NA	NA	0	0	0	0	1	NA	NA	NA	NA	NA	NA	NA	NA
Formicidae	Ponerinae	Ponerini	Brachyponera_lutea	ant	NA	NA	NA	NA	NA	4	4	NA		Peeters, C. 1991. The occurrence of sexual reproduction among ant workers. Biological Journal of the Linnaean Society 44: 141-152.---NA	NA	0	0	0	0	0	NA	NA	NA	NA	NA	NA	NA	NA
Formicidae	Formicinae	Camponotini	Camponotus_abscisus	ant	NA	NA	NA	NA	NA	3	4	NA		NA	NA	0	0	0	0	0	NA	NA	NA	NA	NA	NA	NA	NA
Formicidae	Formicinae	Camponotini	Camponotus_aktaci	ant	NA	NA	NA	NA	NA	NA	NA	NA		NA	NA	0	0	0	0	0	NA	NA	NA	NA	NA	NA	NA	NA
Formicidae	Formicinae	Camponotini	Camponotus_albicoxis	ant	NA	NA	NA	NA	NA	NA	NA	NA		NA	NA	0	0	0	0	0	NA	NA	NA	NA	NA	NA	NA	NA
Formicidae	Formicinae	Camponotini	Camponotus_anatolicus	ant	NA	NA	NA	NA	NA	NA	NA	NA		NA	NA	0	0	0	0	0	NA	NA	NA	NA	NA	NA	NA	NA
Formicidae	Formicinae	Camponotini	Camponotus_brevis	ant	NA	NA	NA	NA	NA	NA	NA	NA		NA	NA	0	0	0	0	0	NA	NA	NA	NA	NA	NA	NA	NA
Formicidae	Formicinae	Camponotini	Camponotus_christi	ant	NA	NA	NA	NA	NA	NA	NA	NA		NA	NA	0	0	0	0	0	NA	NA	NA	NA	NA	NA	NA	NA
Formicidae	Formicinae	Camponotini	Camponotus_claviscapus	ant	NA	NA	NA	NA	NA	NA	NA	NA		NA	NA	0	0	0	0	0	NA	NA	NA	NA	NA	NA	NA	NA
Formicidae	Formicinae	Camponotini	Camponotus_cruentatus	ant	NA	NA	NA	NA	NA	NA	NA	NA		NA	NA	0	0	0	0	0	NA	NA	NA	NA	NA	NA	NA	NA
Formicidae	Formicinae	Camponotini	Camponotus_excisus	ant	NA	NA	NA	NA	NA	NA	NA	NA		NA	NA	0	0	0	0	0	NA	NA	NA	NA	NA	NA	NA	NA
Formicidae	Formicinae	Camponotini	Camponotus_hirtus	ant	NA	NA	NA	NA	NA	3	4	0		NA	NA	0	0	0	0	0	NA	NA	NA	NA	NA	NA	NA	NA
Formicidae	Formicinae	Camponotini	Camponotus_honaziensis	ant	NA	NA	NA	NA	NA	3	4	0		NA	NA	0	0	0	0	0	NA	NA	NA	NA	NA	NA	NA	NA
Formicidae	Formicinae	Camponotini	Camponotus_linnaei	ant	NA	NA	NA	NA	NA	3	4	0		NA	NA	0	0	0	0	0	NA	NA	NA	NA	NA	NA	NA	NA
Formicidae	Formicinae	Camponotini	Camponotus_mucronatus	ant	NA	NA	NA	NA	NA	3	4	0		NA	NA	0	0	0	0	0	NA	NA	NA	NA	NA	NA	NA	NA
Formicidae	Formicinae	Camponotini	Camponotus_papua	ant	300	Holldobler&Wilson, 1990	NA	NA	NA	3	4	0		NA	NA	0	0	0	0	1	NA	NA	NA	NA	NA	NA	NA	NA
Formicidae	Formicinae	Camponotini	Camponotus_piceus	ant	NA	NA	NA	NA	NA	3	4	0		NA	NA	0	0	0	0	0	NA	NA	NA	NA	NA	NA	NA	NA
Formicidae	Formicinae	Camponotini	Camponotus_rectangularis	ant	NA	NA	NA	NA	NA	3	4	0		NA	NA	0	0	0	0	0	NA	NA	NA	NA	NA	NA	NA	NA
Formicidae	Formicinae	Camponotini	Camponotus_salvini	ant	NA	NA	NA	NA	NA	3	4	0		NA	NA	0	0	0	0	0	NA	NA	NA	NA	NA	NA	NA	NA
Formicidae	Formicinae	Camponotini	Camponotus_sanctaefidei	ant	NA	NA	NA	NA	NA	3	4	0		NA	NA	0	0	0	0	0	NA	NA	NA	NA	NA	NA	NA	NA
Formicidae	Formicinae	Camponotini	Camponotus_sexguttatus	ant	NA	NA	NA	NA	NA	3	4	0		NA	NA	0	0	0	0	0	NA	NA	NA	NA	NA	NA	NA	NA
Formicidae	Formicinae	Camponotini	Camponotus_solon	ant	NA	NA	NA	NA	NA	3	4	0		NA	NA	0	0	0	0	0	NA	NA	NA	NA	NA	NA	NA	NA
Formicidae	Formicinae	Camponotini	Camponotus_sp_4	ant	NA	NA	NA	NA	NA	3	4	0		NA	NA	0	0	0	0	1	NA	NA	NA	NA	NA	NA	NA	NA
Formicidae	Formicinae	Camponotini	Camponotus_sp.1	ant	31	Burchill & Moreau, 2016 - (citing Kaspari & Vargo, 1995)	NA	NA	NA	3	4	0		NA	NA	0	0	0	0	1	NA	NA	NA	NA	NA	NA	NA	NA
Formicidae	Formicinae	Camponotini	Camponotus_sp.2	ant	80	Burchill & Moreau, 2016 - (citing Kaspari & Vargo, 1995)	NA	NA	NA	3	4	0		NA	NA	0	0	0	0	1	NA	NA	NA	NA	NA	NA	NA	NA
Formicidae	Formicinae	Camponotini	Camponotus_sp7	ant	NA	NA	NA	NA	NA	3	4	0		NA	NA	0	0	0	0	1	NA	NA	NA	NA	NA	NA	NA	NA
Formicidae	Formicinae	Camponotini	Camponotus_sp8	ant	NA	NA	NA	NA	NA	3	4	0		NA	NA	0	0	0	0	1	NA	NA	NA	NA	NA	NA	NA	NA
Formicidae	Formicinae	Camponotini	Camponotus_sp9	ant	NA	NA	NA	NA	NA	3	4	0		NA	NA	0	0	0	0	1	NA	NA	NA	NA	NA	NA	NA	NA
Formicidae	Formicinae	Camponotini	Camponotus_striatus	ant	NA	NA	NA	NA	NA	3	4	0		NA	NA	0	0	0	0	0	NA	NA	NA	NA	NA	NA	NA	NA
Formicidae	Formicinae	Camponotini	Camponotus_sylvaticus	ant	NA	NA	NA	NA	NA	3	4	0		NA	NA	0	0	0	0	0	NA	NA	NA	NA	NA	NA	NA	NA
Formicidae	Myrmicinae	Formicoxenini	Cardiocondyla_"argyrotricha"	ant	NA	NA	NA	NA	NA	NA	NA	NA		NA	NA	0	0	0	0	1	NA	NA	NA	NA	NA	NA	NA	NA
Formicidae	Myrmicinae	Formicoxenini	Cardiocondyla_emeryi	ant	50	King & Porter, 2007	NA	NA	NA	4	4	1	no ovaries. Heinze, J., Cremer, S., Eckl, N. & Schrempf, A. 2006. Stealthy invaders: the biology of Cardiocondyla tramp ants. Insect. Soc. 53: 1-7.	Heinze, J., Cremer, S., Eckl, N. & Schrempf, A. 2006. Stealthy invaders: the biology of Cardiocondyla tramp ants. Insect. Soc. 53: 1-7.---NA	NA	1	0	0	0	0	NA	NA	NA	NA	NA	NA	NA	NA
Formicidae	Myrmicinae	Formicoxenini	Cardiocondyla_nuda	ant	50	King & Porter, 2007	NA	NA	NA	4	4	0	most species in genus are explicitly described as lacking ovaries, no species found described as having worker reproduction. Unsure of status of other species in genus but most likely also sterile	NA	NA	1	0	0	0	0	NA	NA	NA	NA	NA	NA	NA	NA
Formicidae	Myrmicinae	Formicoxenini	Cardiocondyla_obscurior	ant	13	Schrempf et al., 2011; (Heinze & Delabie, 2005 needs to be checked)	NA	3	1	4	4	1	no ovaries. Heinze, J., Cremer, S., Eckl, N. & Schrempf, A. 2006. Stealthy invaders: the biology of Cardiocondyla tramp ants. Insect. Soc. 53: 1-7.	Heinze, J., Cremer, S., Eckl, N. & Schrempf, A. 2006. Stealthy invaders: the biology of Cardiocondyla tramp ants. Insect. Soc. 53: 1-7.---NA	NA	1	0	0	0	0	NA	NA	NA	NA	NA	NA	NA	NA
Formicidae	Myrmicinae	Formicoxenini	Cardiocondyla_sp.	ant	NA	NA	1	2	1	4	4	0	most species in genus are explicitly described as lacking ovaries, no species found described as having worker reproduction. Unsure of status of other species in genus but most likely also sterile	NA	NA	0	0	0	0	1	NA	NA	NA	NA	NA	NA	NA	NA
Formicidae	Myrmicinae	Formicoxenini	Cardiocondyla_wroughtonii	ant	50	King & Porter, 2007	NA	NA	NA	4	4	0	most species in genus are explicitly described as lacking ovaries, no species found described as having worker reproduction. Unsure of status of other species in genus but most likely also sterile	NA	NA	1	0	0	0	0	NA	NA	NA	NA	NA	NA	NA	NA
Formicidae	Myrmicinae	Crematogastrini - was Solenopsidini	Carebara_sp.	ant	6000	Burchill & Moreau, 2016 - (citing Kaspari & Vargo, 1995)	NA	NA	NA	4	4	0	a few species in the genus are explicitly described as lacking worker ovaries and no information suggested that the other species were any different.for further reading see Lee et al 2017 Worker reproduction of the invasive yellow crazy ant Anoplolepis gracilipes	NA	NA	0	0	0	0	1	NA	NA	NA	NA	NA	NA	NA	NA
Formicidae	Myrmicinae	Crematogastrini - was Solenopsidini	Carebara_sp.1	ant	3000	Holldobler&Wilson, 1990	NA	NA	NA	4	4	0	a few species in the genus are explicitly described as lacking worker ovaries and no information suggested that the other species were any different.for further reading see Lee et al 2017 Worker reproduction of the invasive yellow crazy ant Anoplolepis gracilipes	NA	NA	0	0	0	0	1	NA	NA	NA	NA	NA	NA	NA	NA
Formicidae	Myrmicinae	Crematogastrini - was Solenopsidini	Carebara_sp.2	ant	5000	Burchill & Moreau, 2016 - (citing Wilson, 1959)	NA	NA	NA	4	4	0	a few species in the genus are explicitly described as lacking worker ovaries and no information suggested that the other species were any different.for further reading see Lee et al 2017 Worker reproduction of the invasive yellow crazy ant Anoplolepis gracilipes	NA	NA	0	0	0	0	1	NA	NA	NA	NA	NA	NA	NA	NA
Formicidae	Formicinae	Formicini	Cataglyphis_albicans.sp1	ant	NA	NA	NA	1.33	1	NA	NA	NA		NA	NA	0	0	0	0	1	NA	NA	NA	NA	NA	NA	NA	NA
Formicidae	Formicinae	Formicini	Cataglyphis_albicans.sp2	ant	NA	NA	NA	1.78	1	NA	NA	NA		NA	NA	0	0	0	0	1	NA	NA	NA	NA	NA	NA	NA	NA
Formicidae	Formicinae	Formicini	Cataglyphis_altisquamis	ant	650	Kuhn, 2013	NA	1	0	NA	NA	NA		NA	NA	0	0	0	0	0	NA	NA	NA	NA	NA	NA	NA	NA
Formicidae	Formicinae	Formicini	Cataglyphis_cursor	ant	745.85	Monnin et al., 2018; Pearcy & Aron, 2006; Pearcy et al., 2009; Burchill & Moreau, 2016 - (citing Beckers et al., 1989)	4.01	1	0	2	4	1	females can be produced by parthenogenesis usually after queen death. In queenright colonies, worker ovaries are described as reduced and empty.	Peeters, C. 1991. The occurrence of sexual reproduction among ant workers. Biological Journal of the Linnaean Society 44: 141-152.---NA	NA	0	0	1	0	0	1.327	1.522	1.327, 1.383, 1.49, 1.393, 1.522	5	NA	NA	NA	NA
Formicidae	Formicinae	Formicini	Cataglyphis_hispanica	ant	600	Aron et al., 2016 (personal observation)	NA	2.74	1	NA	NA	NA		NA	NA	0	0	1	1	0	NA	NA	NA	NA	NA	NA	NA	NA
Formicidae	Formicinae	Formicini	Cataglyphis_italica	ant	NA	NA	NA	NA	NA	NA	NA	NA		NA	NA	0	0	0	0	0	NA	NA	NA	NA	NA	NA	NA	NA
Formicidae	Formicinae	Formicini	Cataglyphis_mauritanica	ant	1500	Eyer, 2014	NA	6.94	1	NA	NA	NA		NA	NA	0	0	0	0	0	NA	NA	NA	NA	NA	NA	NA	NA
Formicidae	Formicinae	Formicini	Cataglyphis_niger	ant	646.07	Leniaud et al., 2011; Nowbahari et al., 2000	4.28	5.77	1	NA	NA	NA		NA	NA	1	0	0	0	2	NA	NA	NA	NA	NA	NA	NA	NA
Formicidae	Formicinae	Formicini	Cataglyphis_piliscapus	ant	NA	NA	NA	NA	NA	NA	NA	NA		NA	NA	0	0	0	0	0	NA	NA	NA	NA	NA	NA	NA	NA
Formicidae	Formicinae	Formicini	Cataglyphis_velox	ant	783.8	Eyer, 2014	NA	1.64	1	NA	NA	NA		NA	NA	0	0	0	0	0	NA	NA	NA	NA	NA	NA	NA	NA
Formicidae	Formicinae	Formicini	Cataglyphis_viatica	ant	NA	NA	NA	1	0	NA	NA	NA		NA	NA	0	0	0	0	0	NA	NA	NA	NA	NA	NA	NA	NA
Formicidae	Ponerinae	Ponerini	Centromyrmex_alfaroi	ant	NA	NA	NA	NA	NA	NA	NA	NA		NA	NA	0	0	0	0	0	NA	NA	NA	NA	NA	NA	NA	NA
Formicidae	Ponerinae	Ponerini	Centromyrmex_secutor	ant	NA	NA	NA	NA	NA	NA	NA	NA		NA	NA	0	0	0	0	0	NA	NA	NA	NA	NA	NA	NA	NA
Formicidae	Myrmicinae	Attini	Cephalotes_christopherseni	ant	NA	NA	NA	NA	NA	NA	NA	NA		NA	NA	0	0	0	0	0	NA	NA	NA	NA	NA	NA	NA	NA
Formicidae	Myrmicinae	Attini	Cephalotes_pusillus	ant	NA	NA	NA	NA	NA	NA	NA	NA		NA	NA	0	0	0	0	0	NA	NA	NA	NA	NA	NA	NA	NA
Formicidae	Myrmicinae	Attini	Cephalotes_spp.	ant	NA	NA	NA	1	0	NA	NA	NA		NA	NA	0	0	0	0	1	NA	NA	NA	NA	NA	NA	NA	NA
Formicidae	Dorylinae	NA	Cerapachys_cf. cribrinodis	ant	235	Burchill & Moreau, 2016 - (citing Kaspari & Vargo, 1995)	NA	NA	NA	NA	NA	NA		NA---Peeters, C. 1991. The occurrence of sexual reproduction among ant workers. Biological Journal of the Linnaean Society 44: 141-152.	Peeters, C. 1991. The occurrence of sexual reproduction among ant workers. Biological Journal of the Linnaean Society 44: 141-152.	0	0	0	0	1	NA	NA	NA	NA	NA	NA	NA	NA
Formicidae	Myrmicinae	Solenopsidini	Chelaner_antarcticus	ant	NA	NA	NA	NA	NA	NA	NA	NA		NA	NA	0	0	0	0	0	NA	NA	NA	NA	NA	NA	NA	NA
Formicidae	Formicinae	Lasiini	Cladomyrma_sp	ant	NA	NA	NA	NA	NA	NA	NA	NA		NA	NA	0	0	0	0	1	NA	NA	NA	NA	NA	NA	NA	NA
Formicidae	Myrmicinae	Attini	Colobostruma_spp.	ant	99	Burchill & Moreau, 2016 - (citing Antwiki, 2015)	NA	NA	NA	NA	NA	NA		NA	NA	0	0	0	0	1	NA	NA	NA	NA	NA	NA	NA	NA
Formicidae	Myrmicinae	Crematogastrini	Crematogaster_arcuata	ant	NA	NA	NA	NA	NA	3	4	0		NA	NA	0	0	0	0	0	NA	NA	NA	NA	NA	NA	NA	NA
Formicidae	Myrmicinae	Crematogastrini	Crematogaster_artifex	ant	31318.5	Holldobler&Wilson, 1990	NA	NA	NA	3	4	0		NA	NA	0	0	0	0	0	NA	NA	NA	NA	NA	NA	NA	NA
Formicidae	Myrmicinae	Crematogastrini	Crematogaster_BB	ant	NA	NA	NA	NA	NA	3	4	0		NA	NA	0	0	0	0	1	NA	NA	NA	NA	NA	NA	NA	NA
Formicidae	Myrmicinae	Crematogastrini	Crematogaster_brasiliensis	ant	NA	NA	NA	NA	NA	3	4	0		NA	NA	0	0	0	0	0	NA	NA	NA	NA	NA	NA	NA	NA
Formicidae	Myrmicinae	Crematogastrini	Crematogaster_carinata	ant	NA	NA	NA	NA	NA	3	4	0		NA	NA	0	0	0	0	0	NA	NA	NA	NA	NA	NA	NA	NA
Formicidae	Myrmicinae	Crematogastrini	Crematogaster_crinosa	ant	NA	NA	NA	NA	NA	3	4	0		NA	NA	0	0	0	0	0	NA	NA	NA	NA	NA	NA	NA	NA
Formicidae	Myrmicinae	Crematogastrini	Crematogaster_erecta	ant	NA	NA	NA	NA	NA	3	4	0		NA	NA	0	0	0	0	0	NA	NA	NA	NA	NA	NA	NA	NA
Formicidae	Myrmicinae	Crematogastrini	Crematogaster_jardinero	ant	NA	NA	NA	NA	NA	3	4	0		NA	NA	0	0	0	0	0	NA	NA	NA	NA	NA	NA	NA	NA
Formicidae	Myrmicinae	Crematogastrini	Crematogaster_KA	ant	NA	NA	NA	NA	NA	3	4	0		NA	NA	0	0	0	0	1	NA	NA	NA	NA	NA	NA	NA	NA
Formicidae	Myrmicinae	Crematogastrini	Crematogaster_laevis	ant	NA	NA	NA	NA	NA	3	4	0		NA	NA	0	0	0	0	0	NA	NA	NA	NA	NA	NA	NA	NA
Formicidae	Myrmicinae	Crematogastrini	Crematogaster_limata	ant	NA	NA	NA	NA	NA	3	4	0		NA	NA	0	0	0	0	0	NA	NA	NA	NA	NA	NA	NA	NA
Formicidae	Myrmicinae	Crematogastrini	Crematogaster_LO	ant	NA	NA	NA	NA	NA	3	4	0		NA	NA	0	0	0	0	1	NA	NA	NA	NA	NA	NA	NA	NA
Formicidae	Myrmicinae	Crematogastrini	Crematogaster_longispina	ant	NA	NA	NA	NA	NA	3	4	0		NA	NA	0	0	0	0	0	NA	NA	NA	NA	NA	NA	NA	NA
Formicidae	Myrmicinae	Crematogastrini	Crematogaster_minutus	ant	NA	NA	NA	NA	NA	3	4	0		NA	NA	0	0	0	0	2	NA	NA	NA	NA	NA	NA	NA	NA
Formicidae	Myrmicinae	Crematogastrini	Crematogaster_monteverdensis	ant	NA	NA	NA	NA	NA	3	4	0		NA	NA	0	0	0	0	0	NA	NA	NA	NA	NA	NA	NA	NA
Formicidae	Myrmicinae	Crematogastrini	Crematogaster_montezumia	ant	NA	NA	NA	NA	NA	3	4	0		NA	NA	0	0	0	0	0	NA	NA	NA	NA	NA	NA	NA	NA
Formicidae	Myrmicinae	Crematogastrini	Crematogaster_raptor	ant	NA	NA	NA	NA	NA	3	4	0		NA	NA	0	0	0	0	0	NA	NA	NA	NA	NA	NA	NA	NA
Formicidae	Myrmicinae	Crematogastrini	Crematogaster_RE	ant	NA	NA	NA	NA	NA	3	4	0		NA	NA	0	0	0	0	1	NA	NA	NA	NA	NA	NA	NA	NA
Formicidae	Myrmicinae	Crematogastrini	Crematogaster_rochai	ant	NA	NA	NA	NA	NA	3	4	0		NA	NA	0	0	0	0	0	NA	NA	NA	NA	NA	NA	NA	NA
Formicidae	Myrmicinae	Crematogastrini	Crematogaster_rogenhoferi	ant	NA	NA	NA	NA	NA	3	4	0		NA	NA	0	0	0	0	0	NA	NA	NA	NA	NA	NA	NA	NA
Formicidae	Myrmicinae	Crematogastrini	Crematogaster_sotobosque	ant	NA	NA	NA	NA	NA	3	4	0		NA	NA	0	0	0	0	0	NA	NA	NA	NA	NA	NA	NA	NA
Formicidae	Myrmicinae	Crematogastrini	Crematogaster_sp.	ant	300	Burchill & Moreau, 2016 - (citing Wilson, 1959)	NA	NA	NA	3	4	0		NA	NA	0	0	0	0	1	NA	NA	NA	NA	NA	NA	NA	NA
Formicidae	Myrmicinae	Crematogastrini	Crematogaster_sp._2	ant	NA	NA	NA	NA	NA	3	4	0		NA	NA	0	0	0	0	1	NA	NA	NA	NA	NA	NA	NA	NA
Formicidae	Myrmicinae	Crematogastrini	Crematogaster_torosa	ant	NA	NA	NA	NA	NA	3	4	0		NA	NA	0	0	0	0	0	NA	NA	NA	NA	NA	NA	NA	NA
NA	NA	NA	Cryptopone_arabica	ant	NA	NA	NA	NA	NA	NA	NA	NA		NA	NA	0	0	0	0	0	NA	NA	NA	NA	NA	NA	NA	NA
Formicidae	Ponerinae	Ponerini	Diacamma_australe	ant	129	Monnin & Peeters, 2008 (citing Peeters & Higashi, 1989)	NA	NA	NA	1	4	1	gamergates. All workers have potential to produce both males and females but the dominant females in this genus multilate the others. Mutilated females cannot mate and so cannot produce females but can still have male offspring. After removal of the gamergate, the first worker to eclose in each of these colonies took on the rank of future gamergate, because there was no reproductive present to re…	Peeters, C. & Higashi, S. 1989. Reproductive dominance controlled by mutilation in the queenless ant Diacamma australe. Naturwissenschaften 76(4): 177-180.---NA	NA	0	0	0	0	0	NA	NA	NA	NA	NA	NA	NA	NA
Formicidae	Ponerinae	Ponerini	Diacamma_ceylonense	ant	248.3	Monnin & Ratnieks, 2001 (personal communication from Peeters); Monnin & Peeters, 2008 (citing Cuvillier-Hot et al., 2001 + Karpakakunjaram et al., 2003)	NA	NA	NA	1	4	1	gamergates. All workers have potential to produce both males and females but the dominant females in this genus multilate the others. Mutilated females cannot mate and so cannot produce females but can still have male offspring. After removal of the gamergate, the first worker to eclose in each of these colonies took on the rank of future gamergate, because there was no reproductive present to re…	Gopinath, A., Gadagkar, R. & Rao, M. R. S. 2001. Identification of polymorphic microsatellite loci in the queenless, ponerine ant Diacamma ceylonense. Molecular Ecology Notes 1(3): 126-127.---NA	NA	0	0	0	0	0	NA	NA	NA	NA	NA	NA	NA	NA
Formicidae	Ponerinae	Ponerini	Diacamma_cyaneiventre	ant	214	Monnin & Peeters, 2008 (citing Andr‚Äö√†√∂¬¨¬© et al., 2001)	NA	NA	NA	1	4	1	gamergates. All workers have potential to produce both males and females but the dominant females in this genus multilate the others. Mutilated females cannot mate and so cannot produce females but can still have male offspring. After removal of the gamergate, the first worker to eclose in each of these colonies took on the rank of future gamergate, because there was no reproductive present to re…	Andre, J. B., Peeters, C. & Doums, C. 2001. Serial polygyny and colony genetic structure in the monogynous queenless ant Diacamma cyaneiventre. Behavioural Ecology and Sociobiology 50(1): 72-80.---NA	NA	0	0	0	0	0	NA	NA	NA	NA	NA	NA	NA	NA
Formicidae	Ponerinae	Ponerini	Diacamma_indicum	ant	NA	NA	NA	NA	NA	1	4	1	gamergates. All workers have potential to produce both males and females but the dominant females in this genus multilate the others. Mutilated females cannot mate and so cannot produce females but can still have male offspring. After removal of the gamergate, the first worker to eclose in each of these colonies took on the rank of future gamergate, because there was no reproductive present to re…	NA	NA	0	0	0	0	0	NA	NA	NA	NA	NA	NA	NA	NA
Formicidae	Ponerinae	Ponerini	Diacamma_rugosum	ant	60	Holldobler&Wilson, 1990 (citing Wilson, 1959); Burchill & Moreau, 2016 - (citing Beckers et al., 1989)	NA	NA	NA	1	4	1	gamergates. All workers have potential to produce both males and females but the dominant females in this genus multilate the others. Mutilated females cannot mate and so cannot produce females but can still have male offspring. After removal of the gamergate, the first worker to eclose in each of these colonies took on the rank of future gamergate, because there was no reproductive present to re…	Peeters, C. 1991. The occurrence of sexual reproduction among ant workers. Biological Journal of the Linnaean Society 44: 141-152.---NA	NA	0	0	0	0	0	NA	NA	NA	NA	NA	NA	NA	NA
Formicidae	Ponerinae	Ponerini	Diacamma_sp	ant	125	Fukumoto et al., 1989; Sommer et al., 1993	1	1	0	1	4	1	gamergates. All workers have potential to produce both males and females but the dominant females in this genus multilate the others. Mutilated females cannot mate and so cannot produce females but can still have male offspring. After removal of the gamergate, the first worker to eclose in each of these colonies took on the rank of future gamergate, because there was no reproductive present to re…	NA	NA	0	0	0	0	1	NA	NA	NA	NA	NA	NA	NA	NA
Formicidae	Ponerinae	Ponerini	Diacamma_sp_	ant	NA	NA	NA	NA	NA	1	4	1	gamergates. All workers have potential to produce both males and females but the dominant females in this genus multilate the others. Mutilated females cannot mate and so cannot produce females but can still have male offspring. After removal of the gamergate, the first worker to eclose in each of these colonies took on the rank of future gamergate, because there was no reproductive present to re…	NA	NA	0	0	0	0	1	NA	NA	NA	NA	NA	NA	NA	NA
Formicidae	Ponerinae	Ponerini	Diacamma_sp,_1	ant	NA	NA	NA	NA	NA	1	4	1	gamergates. All workers have potential to produce both males and females but the dominant females in this genus multilate the others. Mutilated females cannot mate and so cannot produce females but can still have male offspring. After removal of the gamergate, the first worker to eclose in each of these colonies took on the rank of future gamergate, because there was no reproductive present to re…	NA	NA	0	0	0	0	1	NA	NA	NA	NA	NA	NA	NA	NA
Formicidae	Ponerinae	Ponerini	Diacamma_sp.	ant	NA	NA	NA	NA	NA	1	4	1	gamergates. All workers have potential to produce both males and females but the dominant females in this genus multilate the others. Mutilated females cannot mate and so cannot produce females but can still have male offspring. After removal of the gamergate, the first worker to eclose in each of these colonies took on the rank of future gamergate, because there was no reproductive present to re…	NA	NA	0	0	0	0	1	NA	NA	NA	NA	NA	NA	NA	NA
Formicidae	Ponerinae	Ponerini	Diacamma_sp._	ant	NA	NA	NA	NA	NA	1	4	1	gamergates. All workers have potential to produce both males and females but the dominant females in this genus multilate the others. Mutilated females cannot mate and so cannot produce females but can still have male offspring. After removal of the gamergate, the first worker to eclose in each of these colonies took on the rank of future gamergate, because there was no reproductive present to re…	NA	NA	0	0	0	0	1	NA	NA	NA	NA	NA	NA	NA	NA
Formicidae	Ponerinae	Ponerini	Diacamma_sp._from_Nilgrili	ant	NA	NA	NA	NA	NA	1	4	1	gamergates. All workers have potential to produce both males and females but the dominant females in this genus multilate the others. Mutilated females cannot mate and so cannot produce females but can still have male offspring. After removal of the gamergate, the first worker to eclose in each of these colonies took on the rank of future gamergate, because there was no reproductive present to re…	NA	NA	0	0	0	0	1	NA	NA	NA	NA	NA	NA	NA	NA
Formicidae	Ponerinae	Ponerini	Diacamma_sp6	ant	NA	NA	NA	NA	NA	1	4	1	gamergates. All workers have potential to produce both males and females but the dominant females in this genus multilate the others. Mutilated females cannot mate and so cannot produce females but can still have male offspring. After removal of the gamergate, the first worker to eclose in each of these colonies took on the rank of future gamergate, because there was no reproductive present to re…	NA	NA	0	0	0	0	1	NA	NA	NA	NA	NA	NA	NA	NA
Formicidae	Ponerinae	Ponerini	Diacamma_sp7	ant	NA	NA	NA	NA	NA	1	4	1	gamergates. All workers have potential to produce both males and females but the dominant females in this genus multilate the others. Mutilated females cannot mate and so cannot produce females but can still have male offspring. After removal of the gamergate, the first worker to eclose in each of these colonies took on the rank of future gamergate, because there was no reproductive present to re…	NA	NA	0	0	0	0	1	NA	NA	NA	NA	NA	NA	NA	NA
Formicidae	Ponerinae	Ponerini	Diacamma_sp8	ant	NA	NA	NA	NA	NA	1	4	1	gamergates. All workers have potential to produce both males and females but the dominant females in this genus multilate the others. Mutilated females cannot mate and so cannot produce females but can still have male offspring. After removal of the gamergate, the first worker to eclose in each of these colonies took on the rank of future gamergate, because there was no reproductive present to re…	NA	NA	0	0	0	0	1	NA	NA	NA	NA	NA	NA	NA	NA
Formicidae	Ponerinae	Ponerini	Diacamma_spfromMalaysia	ant	86	Monnin & Peeters, 2008 (citing Sommer et al., 1993)	NA	NA	NA	1	4	1	gamergates. All workers have potential to produce both males and females but the dominant females in this genus multilate the others. Mutilated females cannot mate and so cannot produce females but can still have male offspring. After removal of the gamergate, the first worker to eclose in each of these colonies took on the rank of future gamergate, because there was no reproductive present to re…	NA	NA	0	0	0	0	1	NA	NA	NA	NA	NA	NA	NA	NA
Formicidae	Ponerinae	Ponerini	Diacamma_spJapan	ant	124	Monnin & Peeters, 2008 (citing Fukumoto et al., 1989 + Kawabata & Tsuji, 2005)	NA	NA	NA	1	4	1	gamergates. All workers have potential to produce both males and females but the dominant females in this genus multilate the others. Mutilated females cannot mate and so cannot produce females but can still have male offspring. After removal of the gamergate, the first worker to eclose in each of these colonies took on the rank of future gamergate, because there was no reproductive present to re…	NA	NA	0	0	0	0	1	NA	NA	NA	NA	NA	NA	NA	NA
Formicidae	Ponerinae	Ponerini	Diacamma_spnilgiri	ant	276.93	Cournault & Peeters, 2012; Bocher et al., 2008	NA	1	0	1	4	1	gamergates. All workers have potential to produce both males and females but the dominant females in this genus multilate the others. Mutilated females cannot mate and so cannot produce females but can still have male offspring. After removal of the gamergate, the first worker to eclose in each of these colonies took on the rank of future gamergate, because there was no reproductive present to re…	NA	NA	0	0	0	0	1	NA	NA	NA	NA	NA	NA	NA	NA
Formicidae	Myrmicinae	Crematogastrini	Dilobocondyla_bangalorica	ant	NA	NA	NA	NA	NA	NA	NA	NA		NA	NA	0	0	0	0	0	NA	NA	NA	NA	NA	1.05	NA	NA
Formicidae	Ponerinae	Ponerini	Dinoponera_gigantea	ant	54	Monnin & Peeters, 2008 (citing Overal, 1980 + Fourcassi‚Äö√†√∂¬¨¬© & Oliveira, 2002 + Monnin unpublished)	NA	NA	NA	1	4	1	gamergates; Subordinate workers do not mate, but sometimes lay haploid eggs which will develop into males if the alpha does not discover and cannibalize them	Monnin, T. & Peeters, C. 2008. How many gamergates is an ant queen worth? Naturwissenschaften 95: 109-116---NA	NA	0	0	0	0	0	NA	NA	NA	NA	NA	NA	NA	NA
Formicidae	Ponerinae	Ponerini	Dinoponera_grandis	ant	15	Monnin & Peeters, 2008 (citing Fowler, 1985 + Paiva & Brand‚Äö√†√∂¬¨¬£o, 1995 + Paiva, 1997 + Monnin unpublished)	NA	NA	NA	1	4	1	gamergates; Subordinate workers do not mate, but sometimes lay haploid eggs which will develop into males if the alpha does not discover and cannibalize them	Smith, C. R. et al. 2011. Nutritional asymmetries are related to division of labor in a queenless ant. PLoS One 6(8): e24011---NA	NA	0	0	0	0	0	NA	NA	NA	NA	NA	NA	NA	NA
Formicidae	Ponerinae	Ponerini	Dinoponera_lucida	ant	NA	NA	NA	NA	NA	1	4	1	gamergates; Subordinate workers do not mate, but sometimes lay haploid eggs which will develop into males if the alpha does not discover and cannibalize them	NA	NA	0	0	0	0	0	NA	NA	NA	NA	NA	NA	NA	NA
Formicidae	Ponerinae	Ponerini	Dinoponera_quadriceps	ant	72.82	Monnin & Peeters, 2008 (citing Monnin & Peeters, 1999 + Monnin unpublished + Vasconcellos et al., 2004); Burchill & Moreau, 2016 - (citing Beckers et al., 1989)	1	1	0	1	4	1	gamergates; Subordinate workers do not mate, but sometimes lay haploid eggs which will develop into males if the alpha does not discover and cannibalize them	Dearaujo, C. Z. D., Lachaud, J. P. & Fresneau, D. 1990. Reproductive system of queenless ponerine ants, Dinoponera quadriceps Santschi. Behavioural Processes 22: 101-111.---NA	NA	0	0	0	0	0	5.226	5.589	5.589, 5.369, 5.226	3	NA	NA	NA	NA
Formicidae	Proceratiinae	Proceratiini	Discothyrea_spp.	ant	12	Burchill & Moreau, 2016 - (citing Smith & Wing, 1955)	NA	NA	NA	NA	NA	NA		NA	NA	0	0	0	0	1	NA	NA	NA	NA	NA	NA	NA	NA
Formicidae	Dolichoderinae	Dolichoderini	Dolichoderus_laminatus	ant	NA	NA	NA	NA	NA	3	NA	0	inferred from description of D.quadripunctatus - see specific notes for complication	NA	NA	0	0	0	0	0	NA	NA	NA	NA	NA	NA	NA	NA
Formicidae	Dorylinae	Dorylini (There do not seem to be any valid Tribes within Dorylinae)	Dorylus_gribodoi	ant	NA	NA	NA	NA	NA	NA	NA	NA		NA	NA	0	0	0	0	0	NA	NA	NA	NA	NA	4.58	NA	NA
Formicidae	Dorylinae	Dorylini	Dorylus_nigricans_molestus	ant	15000000	Barth et al., 2014 (citing Schneirla, 1971; Kronauer et al., 2007; Kronauer et al., 2011); Jaffe et al., 2012 (citing Scheneirla, 1971; Kronauer et al., 2004; Kronauer et al., 2006)	15.93	1	0	NA	NA	NA	duplicate	Kronauer, D. J. C., Schoning, C. & Boomsma, J. J. 2006. Male parentage in army ants. Molecular Ecology 15: 1147-1151.---NA	NA	0	0	0	0	4	0.733	3.364	2.872, 1.712, 3.033, 2.092, 0.896, 1.816, 1.376, 0.733, 0.918, 0.905, 3.016, 1.265, 1.061, 3.364	14	5.1555	NA	2	5.432, 4.879
Formicidae	Dorylinae	Dorylini	Dorylus_opacus	ant	NA	NA	NA	NA	NA	NA	NA	NA		NA	NA	0	0	0	0	2	NA	NA	NA	NA	NA	NA	NA	NA
Formicidae	Dorylinae	NA	Eciton_vagans_angustatum	ant	250000	Barth et al., 2014 (citing Rettenmeyer, 1963 needs to be checked for sample size)	19.18	1	0	NA	NA	NA		NA	NA	0	0	0	0	4	0.878	3.225	1.79, 3.018, 1.77, 0.878, 1.923, 1.526, 3.225	7	NA	NA	NA	NA
Formicidae	Ectatomminae	Ectatommini	Ectatomma_planidens	ant	NA	NA	NA	NA	NA	NA	NA	NA		NA	NA	0	0	0	0	0	NA	NA	NA	NA	NA	NA	NA	NA
Formicidae	Ectatomminae	Ectatommini	Ectatomma_vizottoi	ant	NA	NA	NA	NA	NA	NA	NA	NA		NA	NA	0	0	0	0	0	NA	NA	NA	NA	NA	NA	NA	NA
Formicidae	Ponerinae	Ponerini	Ectomomyrmex_astutus	ant	NA	NA	NA	NA	NA	NA	NA	NA		NA	NA	0	0	0	0	0	NA	NA	NA	NA	NA	NA	NA	NA
Formicidae	Ponerinae	Ponerini	Euponera_sikorae	ant	19.9	Peeters & Fisher, 2016	NA	NA	NA	1	4	1	some workers are inseminated and will lay eggs if queen dies. "presence of a resident egg layerinhibits another mated individual from startingoogenesis" ---- Peeters, C. & Fisher, B. L. 2016. Gamergates (mated egg-laying workers) and queens both reproduce in Euponera sikorae ants from Madagascar. African Entomology 24(1): 180-187.	Peeters, C. & Fisher, B. L. 2016. Gamergates (mated egg-laying workers) and queens both reproduce in Euponera sikorae ants from Madagascar. African Entomology 24(1): 180-187.---NA	NA	0	0	0	0	0	NA	NA	NA	NA	NA	NA	NA	NA
Formicidae	Myrmicinae	Attini	Eurhopalothrix_australis	ant	NA	NA	NA	NA	NA	NA	NA	NA		NA	NA	0	0	0	0	0	NA	NA	NA	NA	NA	NA	NA	NA
Formicidae	Formicinae	Formicini	Formica_aquilonia	ant	495000	Beckers et al., 1989; Helantera & Sundstrom, 2007; Jaffe et al., 2012 (citing Sundstr‚Äö√†√∂‚Äö√†√ám, L. personal communication)	1.48	10	1	NA	NA	NA		NA	NA	2	0	0	0	0	1.401	1.947	1.906, 1.425, 1.401, 1.778, 1.947	5	2.067	NA	1	2.067
Formicidae	Formicinae	Formicini	Formica_aserva	ant	NA	NA	NA	NA	NA	NA	NA	NA		NA	NA	0	0	0	0	0	NA	NA	NA	NA	NA	NA	NA	NA
Formicidae	Formicinae	Formicini	Formica_cinerea	ant	10000	Helantera & Sundstrom, 2007	NA	NA	NA	3	4	1	page 191 The Ants	NA	NA	2	0	0	0	0	NA	NA	NA	NA	NA	NA	NA	NA
Formicidae	Formicinae	Formicini	Formica_exsecta	ant	3054.68	Hammond&Keller, 2004; Helantera & Sundstrom, 2007 (data on two subspecies); Martin et al., 2013	1.25	NA	0	3	4	1	males when queenless, but involved in social parasitism? page 191 The Ants	NA	NA	2	0	0	0	0	1.25	1.492	1.492, 1.491, 1.264, 1.414, 1.484, 1.36, 1.464, 1.25, 1.265, 1.258, 1.276	11	1.625	NA	3	1.665, 1.654, 1.556
Formicidae	Formicinae	Formicini	Formica_lugubris	ant	40000	Burchill & Moreau, 2016 - (citing Beckers et al., 1989)	NA	NA	1	NA	NA	NA		NA	NA	2	0	0	0	0	NA	NA	NA	NA	NA	NA	NA	NA
Formicidae	Formicinae	Formicini	Formica_obscuripes	ant	NA	NA	NA	NA	1	NA	NA	NA		NA	NA	0	0	0	0	0	1.72	2.022	1.752, 1.721, 1.824, 1.72, 2.022	5	NA	NA	NA	NA
Formicidae	Formicinae	Formicini	Formica_paralugubris	ant	100000	Sorvari, 2017; Jaffe et al., 2012 (citing - Chapuisat, 1998; Chapuisat personal communication)	1.11	100	1	NA	NA	NA		NA	NA	2	0	0	0	0	NA	NA	1.531	1	2.09	NA	1	2.09
Formicidae	Formicinae	Formicini	Formica_polyctena	ant	1.26333e+06	Holldobler&Wilson, 1990; Helantera & Sundstrom, 2007a (citing Rosengren et al., 1993); Burchill & Moreau, 2016 - (citing Beckers et al., 1989)	NA	NA	1	3	4	1	males in queenless colonies, possible thelytoky? Unconfirmed page 191 The Ants	Rabitsch, W. B. 1997. Tissue-specific accumulation patterns of Pb, Cd, Cu, Zn, Fe, and Mn in workers of three ant species (Formicidae, Hymenoptera) from a metal-polluted site. Arch. Environ. Contam. Toxicol. 32, 172-177---NA	NA	2	0	0	0	0	NA	NA	NA	NA	NA	NA	NA	NA
Formicidae	Formicinae	Formicini	Formica_sanguinea	ant	11450	Fjerdingstad, 2006; Jaffe et al., 2012 (personal communication Sundstr‚Äö√†√∂‚Äö√†√ám, L.)	1.31	3.25	1	3	4	1	males produced in queenless nests. Page 191 The Ants	Billen, J. 1982. Ovariole development in workers of Formica sanguinea Latr. (Hymenoptera: Formicidae). Insectes Sociaux 29(1): 86-94.---NA	NA	0	1	0	0	0	1.678	3.808	1.686, 3.808, 2.914, 1.984, 1.795, 2.196, 1.702, 1.741, 1.678	9	2.018	NA	1	2.018
Formicidae	Formicinae	Formicini	Formica_subintegra	ant	NA	NA	NA	1	0	NA	NA	NA		NA	NA	0	1	0	0	0	NA	NA	NA	NA	NA	NA	NA	NA
Formicidae	Formicinae	Formicini	Formica_transkaucasica	ant	NA	NA	NA	NA	1	NA	NA	NA		NA	NA	0	0	0	0	3	NA	NA	NA	NA	NA	NA	NA	NA
Formicidae	Formicinae	Formicini	Formica_truncorum	ant	8618.75	Holldobler&Wilson, 1990; Helantera & Sundstrom, 2007 (data on two subspecies); Jaffe et al., 2012 (citing - Boomsma & Sundstr‚Äö√†√∂‚Äö√†√ám, 1998; Boomsma & Ratnieks, 1996; Sundstr‚Äö√†√∂‚Äö√†√ám, 1993; Sundstr‚Äö√†√∂‚Äö√†√ám, 1995); (data only on supercolonies (yessensis) Higashi & Yamauchi, 1979; Burchill & Moreau, 2016 - (citing Beckers et al., 1989))	1.43	7.39	0	3	4	1	"worker reproduction apparently does not occur, or is rare, in queenright colonies". --- Walin, L., Sundstrom, L., Seppa, P., Rosengren, R. 1998. Worker reproduction in ants - a genetic analysis. Heredity 81: 604-612.	Walin, L., Sundstrom, L., Seppa, P., Rosengren, R. 1998. Worker reproduction in ants - a genetic analysis. Heredity 81: 604-612.---NA	NA	2	0	0	0	0	1.279	2.052	1.794, 1.279, 1.843, 2.052	4	NA	NA	NA	NA
Formicidae	Myrmicinae	Formicoxenini	Formicoxenus_nitidulus	ant	NA	NA	NA	NA	NA	NA	NA	NA		NA	NA	0	1	0	0	0	NA	NA	NA	NA	NA	NA	NA	NA
Formicidae	Myrmicinae	Formicoxenini	Formicoxenus_provancheri	ant	NA	NA	NA	NA	NA	2	NA	1	Peeters, C. 1991. The occurrence of sexual reproduction among ant workers. Biological Journal of the Linnaean Society 44: 141-152.	NA---Peeters, C. 1991. The occurrence of sexual reproduction among ant workers. Biological Journal of the Linnaean Society 44: 141-152.	Peeters, C. 1991. The occurrence of sexual reproduction among ant workers. Biological Journal of the Linnaean Society 44: 141-152.	0	1	0	0	0	NA	NA	NA	NA	NA	NA	NA	NA
Formicidae	Myrmicinae	Formicoxenini	Formicoxenus_quebecensis	ant	NA	NA	NA	NA	NA	NA	NA	NA		NA	NA	0	1	0	0	0	NA	NA	NA	NA	NA	NA	NA	NA
Formicidae	Ectatomminae	Ectatommini	Gnamptogenys_sp.1	ant	24	Burchill & Moreau, 2016 - (citing Kaspari & Vargo, 1995)	NA	NA	NA	NA	NA	NA		NA	NA	0	0	0	0	1	NA	NA	NA	NA	NA	NA	NA	NA
Formicidae	Ponerinae	Ponerini	Hagensia_havilandi	ant	25	Monnin & Peeters, 2008 (citing Villet, 1992)	NA	NA	NA	1	NA	NA		NA	NA	0	0	0	0	0	NA	NA	NA	NA	NA	NA	NA	NA
Formicidae	Myrmicinae	Formicoxenini	Harpagoxenus_canadensis	ant	NA	NA	1	1	0	3	3	1	page 191 The Ants	Buschinger, A. & Alloway, T. M. 1978. Caste polymorphism in Harpagoxenus canadensis M. R. Smith (Hym., Formicidae). Insect. Soc. 25(4): 339-350.---Same as worker_sterility	Same as worker_sterility	0	1	0	0	0	0.89	0.897	0.890, 0.897	2	0.949	NA	2	0.963, 0.934
Formicidae	Myrmicinae	Formicoxenini	Harpagoxenus_sublaevis	ant	11.9	Kramer et al., 2014 (citing Scharf et al., 2011)	1.02	1	0	2	3	1	males produced in both queenright and queenless nests. Workers can also mate and produce females in queenless.Page 192 Holldobler and Wilson The Ants	Buschinger, A. & Winter, U. 1978. True workers, fertile workers, and sterile host females in colonies of the dulotic ant, Harpagoxenus sublaevis (Nyl.) (Hym., Form.). Insect. Soc. 25: 63-78.---Peeters, C. 1991. The occurrence of sexual reproduction among ant workers. Biological Journal of the Linnaean Society 44: 141-152.	Peeters, C. 1991. The occurrence of sexual reproduction among ant workers. Biological Journal of the Linnaean Society 44: 141-152.	0	1	0	0	0	0.792	0.969	0.896, 0.792, 0.969	3	NA	NA	NA	NA
Formicidae	Ponerinae	Ponerini	Harpegnathos_saltator	ant	64.78	Monnin & Peeters, 2008 (citing Peeters et al., 2000)	NA	NA	1	2	4	1	"queens and gamergates have ovaries with eight ovarioles, although these are more developed and active in queens than workers"Penick, C. A., Liebig, J. & Brent, C. S. 2011. Reproduction, dominance, and caste: endocrine profiles of queens and workers of the ant Harpegnathos saltator. J Comp Physiol A 197: 1063-1071.	Penick, C. A., Liebig, J. & Brent, C. S. 2011. Reproduction, dominance, and caste: endocrine profiles of queens and workers of the ant Harpegnathos saltator. J Comp Physiol A 197: 1063-1071.---NA	NA	0	0	0	0	0	2.1	2.148	2.141, 2.148, 2.118, 2.100	4	2.209	2.25	1	2.209
Formicidae	Ectatomminae	Ectatommini	Holcoponera_moelleri	ant	NA	NA	NA	NA	NA	NA	NA	NA		NA	NA	0	0	0	0	0	NA	NA	NA	NA	NA	NA	NA	NA
Formicidae	Ectatomminae	Ectatommini	Holcoponera_striatula	ant	370.62	Lommelen et al., 2010; Jaffe et al., 2012 (Blatrix & Jaisson, 2000); Monnin & Peeters, 2008 (citing blatrix, 2000 + blatrix & Jaisson, 2000)	1.25	14	1	2	4	1	gamergate workers and queens. Urcuqui, D. M., Herrera-Rangel, J., Poteaux, C. & Armbrecht, I. 2019. Social structure of Gnamptogenys bisulca (Formicidae: Ectatomminae) in tropical forests. Insectes Sociaux 66: 569-580.------------ Lommelen, E., Wenseleers, T., Johnson, C. A., Drijfhout, F. P., Billen, J. & Gobin, B. 2010. A combination of fertility signals and aggression regulates reproduction in…	Lommelen, E., Johnson, C. A., Drijfhout, F. P., Billen, J., Wenseleers, T. & Gobin, B. 2006. Cuticular hydrocarbons provide reliable cues of fertility in the ant Gnamptogenys striatula. Journal of Chemical Ecology 32: 2024-2034.---Lommelen, E., Wenseleers, T., Johnson, C. A., Drijfhout, F. P., Billen, J. & Gobin, B. 2010. A combination of fertility signals and aggression regulates reproduction in…	Lommelen, E., Wenseleers, T., Johnson, C. A., Drijfhout, F. P., Billen, J. & Gobin, B. 2010. A combination of fertility signals and aggression regulates reproduction in the ant Gnamptogenys striatula. J Insect Behav 23: 236-249.	0	0	0	0	0	0.693	1.024	0.896, 0.79, 0.767, 1.024, 0.891, 0.87, 0.872, 0.77, 0.919, 0.925, 0.863, 0.708, 0.873, 0.851, 0.897, 0.79, 0.924, 0.903, 0.813, 1.022, 0.873, 0.792, 0.815, 0.798, 0.848, 0.757, 0.905, 0.886, 0.693, 0.943, 0.886, 0.793, 0.817, 0.955	34	0.98	NA	2	1.197, 0.763
Formicidae	Ponerinae	Ponerini	Hypoponera_punctatissima	ant	NA	NA	NA	NA	NA	NA	NA	NA		NA	NA	0	0	0	0	0	NA	NA	NA	NA	NA	NA	NA	NA
Formicidae	Ponerinae	Ponerini	Hypoponera_sp	ant	NA	NA	NA	NA	NA	NA	NA	NA		NA	NA	0	0	0	0	1	NA	NA	NA	NA	NA	NA	NA	NA
Formicidae	Ponerinae	Ponerini	Hypoponera_sp.	ant	100	Villet, 1990	NA	NA	0	4	4	0		NA	NA	0	0	0	0	1	NA	NA	NA	NA	NA	NA	NA	NA
Formicidae	Ponerinae	Ponerini	Hypoponera_sp._(JFC*_11104)	ant	NA	NA	NA	NA	NA	NA	NA	NA		NA	NA	0	0	0	0	1	NA	NA	NA	NA	NA	NA	NA	NA
Formicidae	Ponerinae	Ponerini	Hypoponera_sp.2	ant	34	Burchill & Moreau, 2016 - (citing Kaspari & Vargo, 1995)	NA	NA	NA	4	4	0		NA	NA	0	0	0	0	1	NA	NA	NA	NA	NA	NA	NA	NA
Formicidae	Ponerinae	Ponerini	Hypoponera_sp.3	ant	24	Burchil & Moreau, 2016 - (citing Kaspari & Vargo, 1995)	NA	NA	NA	4	4	0		NA	NA	0	0	0	0	1	NA	NA	NA	NA	NA	NA	NA	NA
Formicidae	Ponerinae	Ponerini	Hypoponera_sp.b	ant	21	Burchil & Moreau, 2016 - (citing Kaspari & Vargo, 1995)	NA	NA	NA	4	4	0		NA	NA	0	0	0	0	1	NA	NA	NA	NA	NA	NA	NA	NA
Formicidae	Myrmicinae	Attini	Kalathomyrmex_morschi	ant	NA	NA	NA	NA	NA	NA	NA	NA		NA	NA	0	0	0	0	2	NA	NA	NA	NA	NA	NA	NA	NA
Formicidae	Dorylinae	NA	Labidus_spininodis	ant	NA	NA	NA	NA	NA	NA	NA	NA		NA	NA	0	0	0	0	0	NA	NA	NA	NA	NA	NA	NA	NA
NA	NA	NA	Laptanilloides_amazona	ant	NA	NA	NA	NA	NA	NA	NA	NA		NA	NA	0	0	0	0	0	NA	NA	NA	NA	NA	NA	NA	NA
Formicidae	Formicinae	Lasiini	Lasius_neglectus	ant	112000000	Espadaler et al., 2004	1	NA	1	4	4	1	"Worker oviposition was absent." ------Espadaler, X. & Rey, S. 2001. Biological constraints and colony founding in the polygynous invasive ant Lasius neglectus (Hymenoptera, Formicidae). Insect. Soc. 48: 159-164.	Espadaler, X. & Rey, S. 2001. Biological constraints and colony founding in the polygynous invasive ant Lasius neglectus (Hymenoptera, Formicidae). Insect. Soc. 48: 159-164.---NA	NA	2	0	0	0	0	0.659	0.791	0.659, 0.791, 0.755, 0.723, 0.726	5	NA	1.34	NA	NA
Formicidae	Formicinae	Lasiini	Lasius_sakagamii	ant	50000	Yamauchi et al., 1981	NA	NA	1	NA	NA	NA		NA	NA	1	0	0	0	0	NA	NA	NA	NA	NA	1.71	NA	NA
Formicidae	Formicinae	Lasiini	Lasius_sp	ant	NA	NA	NA	NA	NA	NA	NA	NA		NA	NA	0	0	0	0	1	NA	NA	NA	NA	NA	NA	NA	NA
Formicidae	Formicinae	Plagiolepidini	Lepisiota_canescens	ant	NA	NA	NA	NA	NA	NA	NA	NA		NA	NA	1	0	0	0	0	NA	NA	NA	NA	NA	NA	NA	NA
Formicidae	Formicinae	Plagiolepidini	Lepisiota_incisa	ant	NA	NA	NA	NA	NA	NA	NA	NA		NA	NA	1	0	0	0	0	NA	NA	NA	NA	NA	NA	NA	NA
NA	NA	NA	Leptanilloides_anae	ant	NA	NA	NA	NA	NA	NA	NA	NA		NA	NA	0	0	0	0	0	NA	NA	NA	NA	NA	NA	NA	NA
NA	NA	NA	Leptanilloides_improvisus	ant	NA	NA	NA	NA	NA	NA	NA	NA		NA	NA	0	0	0	0	0	NA	NA	NA	NA	NA	NA	NA	NA
NA	NA	NA	Leptanilloides_legionarius	ant	NA	NA	NA	NA	NA	NA	NA	NA		NA	NA	0	0	0	0	0	NA	NA	NA	NA	NA	NA	NA	NA
NA	NA	NA	Leptanilloides_manauara	ant	NA	NA	NA	NA	NA	NA	NA	NA		NA	NA	0	0	0	0	0	NA	NA	NA	NA	NA	NA	NA	NA
NA	NA	NA	Leptanilloides_sculpturatus	ant	NA	NA	NA	NA	NA	NA	NA	NA		NA	NA	0	0	0	0	0	NA	NA	NA	NA	NA	NA	NA	NA
Formicidae	Ponerinae	Ponerini	Leptogenys_borneensis	ant	NA	NA	NA	NA	NA	NA	NA	NA		NA	NA	0	0	0	0	0	NA	NA	NA	NA	NA	NA	NA	NA
Formicidae	Ponerinae	Ponerini	Leptogenys_parvula	ant	NA	NA	NA	NA	NA	NA	NA	NA		NA	NA	0	0	0	0	0	NA	NA	NA	NA	NA	NA	NA	NA
Formicidae	Ponerinae	Ponerini	Leptogenys_peuqueti	ant	30	Monnin & Peeters, 2008 (citing Ito, 1997)	NA	4	1	1	NA	NA		NA	NA	0	0	0	0	0	NA	NA	NA	NA	NA	NA	NA	NA
Formicidae	Ponerinae	Ponerini	Leptogenys_ritae	ant	NA	NA	NA	NA	NA	NA	NA	NA		NA	NA	0	0	0	0	0	NA	NA	NA	NA	NA	NA	NA	NA
Formicidae	Ponerinae	Ponerini	Leptogenys_schwabi	ant	178.64	Villet, 1990; Monnin & Peeters, 2008 (citing Davies et al., 1994)	NA	NA	1	1	NA	NA		Villet, M. H., Crewe, R. M. & Duncan, F. D. 1991. Evolutionary trends in the reproductive biology of ponerine ants (Hymenoptera: Formicidae). Journal of Natural History 25(6): 1603-1610---NA	NA	0	0	0	0	0	NA	NA	NA	NA	NA	NA	NA	NA
Formicidae	Ponerinae	Ponerini	Leptogenys_sp._1	ant	NA	NA	NA	NA	NA	NA	NA	NA		NA	NA	0	0	0	0	1	NA	NA	NA	NA	NA	NA	NA	NA
Formicidae	Ponerinae	Ponerini	Leptogenys_sp.2	ant	53	Burchill & Moreau, 2016 - (citing Kaspari & Vargo, 1995)	NA	NA	NA	NA	NA	NA		NA	NA	0	0	0	0	1	NA	NA	NA	NA	NA	NA	NA	NA
Formicidae	Ponerinae	Ponerini	Leptogenys_sp12	ant	422	Ito & Ohkawara, 2000	NA	NA	NA	NA	NA	NA		Ito, F. 1997. Colony composition and morphological caste differentiation between ergatoid queens and workers in the ponerine ant genus Leptogenys in the Oriental tropics. Ethology Ecology & Evolution 9: 335-343.---NA	NA	0	0	0	0	1	NA	NA	NA	NA	NA	NA	NA	NA
Formicidae	Ponerinae	Ponerini	Leptogenys_sp24	ant	13	Monnin & Peeters, 2008 (citing Ito, 1997)	NA	3	1	NA	NA	NA		NA	NA	0	0	0	0	1	NA	NA	NA	NA	NA	NA	NA	NA
Formicidae	Ponerinae	Ponerini	Leptogenys_sp5	ant	NA	NA	NA	NA	NA	NA	NA	NA		NA	NA	0	0	0	0	1	NA	NA	NA	NA	NA	NA	NA	NA
Formicidae	Dolichoderinae	Leptomyrmecini	Linepithema_humile	ant	575000	Gadau, 2012; Burchill & Moreau, 2016 - (citing Beckers et al., 1989)	1	NA	1	4	4	1	described by one as lacking ovaries but described in Page 191 The Ants as producing males. Tentatively marked as sterile - see de Biseau, J., Passera, L., Daloze, D. & Aron, S. 2004. Ovarian activity correlates with extreme changes in cuticular hydrocarbon profile in the highly polygynous ant, Linepithema humile. Journal of Insect Physiology 50: 585-593.	de Biseau, J., Passera, L., Daloze, D. & Aron, S. 2004. Ovarian activity correlates with extreme changes in cuticular hydrocarbon profile in the highly polygynous ant, Linepithema humile. Journal of Insect Physiology 50: 585-593.---NA	NA	1	0	0	0	0	0.579	0.835	0.629, 0.681, 0.729, 0.617, 0.632, 0.716, 0.693, 0.632, 0.659, 0.59, 0.668, 0.605, 0.835, 0.672, 0.579	15	1.0495	NA	2	0.811, 1.288
Formicidae	Dorylinae (Tribes not present within this sub-family?)	NA	Lioponera_sp.1	ant	12	Ito et al., 2018	NA	NA	NA	NA	NA	NA		Ito, F., Jaitrong, W., Hashim, R. & Mizuno, R. 2018. Colony composition, brood production and caste dimorphism in two species of the doryline genus Lioponera in the Oriental tropics (Formicidae: Dorylinae). Asian Myrmecology 10: e010007 (1-6).---NA	NA	0	0	0	0	1	NA	NA	NA	NA	NA	NA	NA	NA
Formicidae	Myrmicinae	Crematogastrini	Lophomyrmex_bedoti	ant	NA	NA	NA	NA	NA	NA	NA	NA		NA	NA	0	0	0	0	0	NA	NA	NA	NA	NA	NA	NA	NA
Formicidae	Myrmicinae	Stenammini	Lordomyrma_sp2	ant	12.5	Holldobler&Wilson, 1990	NA	NA	NA	NA	NA	NA		NA	NA	0	0	0	0	1	NA	NA	NA	NA	NA	NA	NA	NA
Formicidae	Myrmicinae	Solenopsidini	Megalomyrmex_goeldii	ant	NA	NA	NA	NA	NA	NA	NA	NA		NA	NA	0	0	0	0	0	NA	NA	NA	NA	NA	NA	NA	NA
Formicidae	Myrmicinae	Solenopsidini	Megalomyrmex_iheringi	ant	NA	NA	NA	NA	NA	NA	NA	NA		NA	NA	0	0	0	0	0	NA	NA	NA	NA	NA	NA	NA	NA
Formicidae	Myrmicinae	Solenopsidini	Megalomyrmex_silvestrii	ant	NA	NA	NA	NA	NA	NA	NA	NA		NA	NA	0	0	0	0	0	NA	NA	NA	NA	NA	NA	NA	NA
Formicidae	Formicinae	Melophorini	Melophorus_aeneovirens	ant	NA	NA	NA	NA	NA	NA	NA	NA		NA	NA	0	0	0	0	0	NA	NA	NA	NA	NA	NA	NA	NA
Formicidae	Formicinae	Melophorini	Melophorus_bagoti	ant	NA	NA	NA	NA	NA	NA	NA	NA		NA	NA	0	0	0	0	0	NA	NA	NA	NA	NA	NA	NA	NA
Formicidae	Formicinae	Melophorini	Melophorus_turneri	ant	NA	NA	NA	NA	NA	NA	NA	NA		NA	NA	0	0	0	0	0	NA	NA	NA	NA	NA	NA	NA	NA
NA	NA	NA	Messor_buettikeri	ant	NA	NA	NA	NA	NA	NA	NA	NA		NA	NA	0	0	0	0	0	NA	NA	NA	NA	NA	NA	NA	NA
NA	NA	NA	Messor_ceresis	ant	NA	NA	NA	NA	NA	NA	NA	NA		NA	NA	0	0	0	0	0	NA	NA	NA	NA	NA	NA	NA	NA
NA	NA	NA	Messor_crawleyi	ant	NA	NA	NA	NA	NA	NA	NA	NA		NA	NA	0	0	0	0	0	NA	NA	NA	NA	NA	NA	NA	NA
NA	NA	NA	Messor_foreli	ant	NA	NA	NA	NA	NA	NA	NA	NA		NA	NA	0	0	0	0	0	NA	NA	NA	NA	NA	NA	NA	NA
NA	NA	NA	Messor_galla	ant	NA	NA	NA	NA	NA	NA	NA	NA		NA	NA	0	0	0	0	0	NA	NA	NA	NA	NA	NA	NA	NA
NA	NA	NA	Messor_hismai	ant	NA	NA	NA	NA	NA	NA	NA	NA		NA	NA	0	0	0	0	0	NA	NA	NA	NA	NA	NA	NA	NA
NA	NA	NA	Messor_intermedius	ant	NA	NA	NA	NA	NA	NA	NA	NA		NA	NA	0	0	0	0	0	NA	NA	NA	NA	NA	NA	NA	NA
NA	NA	NA	Messor_medioruber	ant	NA	NA	NA	NA	NA	NA	NA	NA		NA	NA	0	0	0	0	0	NA	NA	NA	NA	NA	NA	NA	NA
NA	NA	NA	Messor_meridionalis	ant	NA	NA	NA	NA	NA	NA	NA	NA		NA	NA	0	0	0	0	0	NA	NA	NA	NA	NA	NA	NA	NA
Formicidae	Myrmicinae	Pheidolini	Messor_minor	ant	NA	NA	NA	NA	NA	NA	NA	NA		NA	NA	0	0	0	0	0	NA	NA	NA	NA	NA	NA	NA	NA
Formicidae	Myrmicinae	Pheidolini	Messor_sp.	ant	12700	Saar et al., 2018	NA	NA	NA	NA	NA	NA		NA	NA	0	0	0	0	1	NA	NA	NA	NA	NA	NA	NA	NA
Formicidae	Myrmicinae	Pheidolini	Messor_structor	ant	NA	NA	NA	NA	NA	NA	NA	NA		NA	NA	0	0	0	0	0	NA	NA	NA	NA	NA	NA	NA	NA
Formicidae	Myrmicinae	Pheidolini	Messor_wasmanni	ant	NA	NA	NA	NA	NA	NA	NA	NA		NA	NA	0	0	0	0	0	NA	NA	NA	NA	NA	NA	NA	NA
Formicidae	Myrmicinae	Crematogastrini	Metapone_madagascarica	ant	NA	NA	NA	NA	NA	1	NA	NA		NA	NA	0	0	0	0	0	NA	NA	NA	NA	NA	NA	NA	NA
Formicidae	Myrmicinae	Crematogastrini	Metapone_vincimus	ant	20	Burchill & Moreau, 2016 - (citing Alpert, 2007)	NA	NA	NA	1	NA	NA		Holldobler, B., Liebig, J. & Alpert, G. D. 2002. Gamergates in the myrmicine genus Metapone (Hymenoptera: Formicidae). Naturwissenschaften 89(7): 305-307.---NA	NA	0	0	0	0	0	NA	NA	NA	NA	NA	NA	NA	NA
Formicidae	Myrmicinae	Solenopsidini	Monomorium_floricola	ant	NA	NA	NA	NA	NA	NA	NA	NA		NA	NA	1	0	0	0	0	NA	NA	NA	NA	NA	NA	NA	NA
Formicidae	Myrmicinae	Solenopsidini	Monomorium_hiten	ant	NA	NA	NA	NA	NA	NA	NA	NA		NA	NA	0	0	1	0	0	NA	NA	NA	NA	NA	NA	NA	NA
Formicidae	Myrmicinae	Solenopsidini	Monomorium_intrudens	ant	NA	NA	NA	NA	NA	NA	NA	NA		NA	NA	0	0	0	0	0	NA	NA	NA	NA	NA	NA	NA	NA
Formicidae	Myrmicinae	Solenopsidini	Monomorium_pharaonis	ant	800	Buczkowksi & Bennett, 2009; Burchill & Moreau, 2016 - (citing Beckers et al., 1989)	1	30	1	4	4	NA		NA	NA	2	0	0	0	0	0.378	0.809	0.479, 0.436, 0.446, 0.412, 0.395, 0.420, 0.432, 0.423, 0.442, 0.421, 0.378, 0.809, 0.441	13	0.639	NA	3	0.604, 0.622, 0.692
Formicidae	Myrmicinae	Solenopsidini	Monomorium_triviale	ant	NA	NA	NA	NA	NA	4	4	1	Idogawa et al 2021	Idogawa et al 2021---NA	NA	0	0	1	0	0	NA	NA	NA	NA	NA	NA	NA	NA
Formicidae	Myrmicinae	Attini	Mycetarotes_acutus	ant	NA	NA	NA	NA	NA	NA	NA	NA		NA	NA	0	0	0	0	0	NA	NA	NA	NA	NA	NA	NA	NA
Formicidae	Myrmicinae	Attini	Mycetarotes_carinatus	ant	NA	NA	NA	NA	NA	NA	NA	NA		NA	NA	0	0	0	0	0	NA	NA	NA	NA	NA	0.88	NA	NA
Formicidae	Myrmicinae	Attini	Mycocepurus_castrator	ant	1	Ferguson-Gow, 2014	NA	NA	NA	NA	NA	NA		Rabeling, C. & Bacci, M. 2010. A new workerless inquiline in the Lower Attini (Hymenoptera: Formicidae), with a discussion of social parasitism in fungus-growing ants. Systematic Entomology 35: 379-392.---NA	NA	0	1	0	0	0	NA	NA	NA	NA	NA	NA	NA	NA
Formicidae	Myrmicinae	Attini	Mycocepurus_smithii	ant	62.63	Ferguson-Gow, 2014; Rabeling et al., 2007	NA	23	1	NA	NA	NA		Rabeling, C. et al. 2009. Thelytokous parthenogenesis in the fungus-gardening ant Mycocepurus smithii (Hymenoptera: Formicidae). PLoS one 4(8): e6781.---NA	NA	0	0	1	0	0	NA	NA	NA	NA	NA	NA	NA	NA
Formicidae	Ponerinae	Ponerini	Myopias_emeryi	ant	NA	NA	NA	NA	NA	NA	NA	NA		NA	NA	0	0	0	0	0	NA	NA	NA	NA	NA	NA	NA	NA
Formicidae	Ponerinae	Ponerini	Myopias_maligna	ant	NA	NA	NA	NA	NA	NA	NA	NA		NA	NA	0	0	0	0	0	NA	NA	NA	NA	NA	NA	NA	NA
Formicidae	Ponerinae	Ponerini	Myopias_sp.	ant	30	Wilson, 1959	NA	NA	NA	NA	NA	NA		NA	NA	0	0	0	0	1	NA	NA	NA	NA	NA	NA	NA	NA
Formicidae	Ponerinae	Ponerini	Myopias_sp.1	ant	60	Holldobler&Wilson, 1990	NA	NA	NA	NA	NA	NA		NA	NA	0	0	0	0	1	NA	NA	NA	NA	NA	NA	NA	NA
Formicidae	Ponerinae	Ponerini	Myopias_sp.2	ant	55	Holldobler&Wilson, 1990	NA	NA	NA	NA	NA	NA		NA	NA	0	0	0	0	1	NA	NA	NA	NA	NA	NA	NA	NA
Formicidae	Ponerinae	Ponerini	Myopias_sp.3	ant	30	Holldobler&Wilson, 1990	NA	NA	NA	NA	NA	NA		NA	NA	0	0	0	0	1	NA	NA	NA	NA	NA	NA	NA	NA
Formicidae	Myrmeciinae	Myrmeciini	Myrmecia_desertorum	ant	NA	NA	NA	NA	NA	NA	NA	NA		NA	NA	0	0	0	0	0	NA	NA	NA	NA	NA	NA	NA	NA
Formicidae	Myrmeciinae	Myrmeciini	Myrmecia_imaii	ant	NA	NA	NA	NA	NA	NA	NA	NA		NA	NA	0	0	0	0	0	NA	NA	NA	NA	NA	NA	NA	NA
Formicidae	Myrmeciinae	Myrmeciini	Myrmecia_nigriceps	ant	NA	NA	NA	NA	NA	NA	NA	NA		NA	NA	0	0	0	0	0	NA	NA	NA	NA	NA	NA	NA	NA
Formicidae	Myrmeciinae	Myrmeciini	Myrmecia_pyriformis	ant	1240.67	Fjerdingstad, 2006; Gray, 1974	NA	NA	0	2	3	1	can mate and produce females but ovarioles are reduced. Intrageneric variation. Some species have gamergates but not all. Gamergates in this genus not known about in 1990 when The Ants was published (I think). Dietemann, Vincent; Peeters, Christian; Hölldobler, Bert (2004). "Gamergates in the Australian ant subfamily Myrmeciinae". Naturwissenschaften. 91 (9): 432–435	Dietemann, V., Peeters, C. & Holldobler, B. 2004. Gamergates in the Australian ant subfamily Myrmeciinae. Naturwissenschaften 91: 432-435.---Same ref as for worker_sterility	Same ref as for worker_sterility	0	0	0	0	0	NA	NA	NA	NA	NA	NA	NA	NA
Formicidae	Myrmeciinae	Myrmeciini	Myrmecia_tarsata	ant	NA	NA	NA	NA	NA	3	3	1	males in queenless and queenright colonies. Haskin and Haskins (1950a) Caryl P. Haskins, Edna F. Haskins, Notes on the Biology and Social Behavior of the Archaic Ponerine Ants of the Genera Myrmecia and Promyrmecia, Annals of the Entomological Society of America, Volume 43, Issue 4, 1 December 1950, Pages 461–491,- See Page 190 Holldobler and Wilson The Ants	NA	NA	0	0	0	0	0	NA	NA	NA	NA	NA	NA	NA	NA
Formicidae	Myrmeciinae	Myrmeciini	Myrmecia_testaceipes	ant	NA	NA	NA	NA	NA	NA	NA	NA		NA	NA	0	0	0	0	0	NA	NA	NA	NA	NA	NA	NA	NA
Formicidae	Myrmicinae	Myrmecinini	Myrmecina_nipponica	ant	21.38	Burchill & Moreau, 2016 - (citing Miyazaki et al., 2010)	1.02	1	0	NA	NA	NA		Masuko, K. 2014. Thelytokous parthenogenesis in the ant Myrmecina nipponica (Hymenoptera: Formicidae). Zoological Science 31: 582-586.---NA	NA	0	0	1	0	0	NA	NA	0.752	1	NA	0.93	NA	NA
Formicidae	Myrmicinae	Myrmecinini	Myrmecina_spA	ant	NA	NA	NA	NA	NA	NA	NA	NA		NA	NA	0	0	0	0	1	NA	NA	NA	NA	NA	NA	NA	NA
Formicidae	Formicinae	Lasiini	Myrmecocystus_depilis	ant	NA	NA	1	1	0	NA	NA	NA		NA	NA	0	0	0	0	0	0.94	1.069	1.069, 0.971, 0.94	3	NA	NA	NA	NA
Formicidae	Formicinae	Lasiini	Myrmecocystus_mexicanus	ant	NA	NA	NA	NA	NA	NA	NA	NA		NA	NA	0	0	0	0	0	NA	NA	NA	NA	NA	NA	NA	NA
Formicidae	Formicinae	Myrmelachistini	Myrmelachista_catharinae	ant	NA	NA	NA	NA	NA	NA	NA	NA		NA	NA	0	0	0	0	0	NA	NA	NA	NA	NA	NA	NA	NA
Formicidae	Formicinae	Myrmelachistini	Myrmelachista_nodigera	ant	NA	NA	NA	NA	NA	NA	NA	NA		NA	NA	0	0	0	0	0	NA	NA	NA	NA	NA	NA	NA	NA
Formicidae	Formicinae	Myrmelachistini	Myrmelachista_ruzskyi	ant	NA	NA	NA	NA	NA	NA	NA	NA		NA	NA	0	0	0	0	0	NA	NA	NA	NA	NA	NA	NA	NA
Formicidae	Formicinae	Myrmelachistini	Myrmelachista_schumanni	ant	3000000	Frederickson et al., 2005	NA	NA	NA	NA	NA	NA		NA	NA	0	0	0	0	0	NA	NA	NA	NA	NA	NA	NA	NA
Formicidae	Myrmicinae	Myrmicini	Myrmica_gallienii	ant	NA	NA	NA	NA	NA	NA	NA	NA		NA	NA	0	0	0	0	0	NA	NA	NA	NA	NA	NA	NA	NA
Formicidae	Myrmicinae	Myrmicini	Myrmica_hirsuta	ant	NA	NA	NA	NA	NA	NA	NA	NA		NA	NA	0	1	0	0	0	NA	NA	NA	NA	NA	1.02	NA	NA
Formicidae	Myrmicinae	Myrmicini	Myrmica_rubra	ant	1044.28	www.antprofiler.org; Sepp‚Äö√†√∂¬¨√ü & Walin, 1996; Burchill & Moreau, 2016 - (citing Beckers et al., 1989)	1.22	7.56	1	3	3	1	page 191 The Ants	Minkenberg, O. P. J. M. & Petit, M. 1985. Ovariole development in workers of Myrmica rubra Linnaeus (Hymenoptera, Formicidae) and its relation to age polyethism. Annales de la Societe Royale Zoologique de Belgique. 115(1): 29-43.;;; Cammaerts, M. 1985. Ethological and physiological changes occurring in workers of Myrmica rubra L. maintained without queens. Behavioural Processes 10: 375-385.---NA	NA	1	1	0	0	0	0.825	2.141	0.891, 1.032, 0.946, 1.044, 2.141, 0.920, 0.946, 0.825, 0.951	9	0.935	NA	6	0.900, 0.937, 1.131, 1.00, 0.757, 0.887
Formicidae	Myrmicinae	Myrmicini	Myrmica_sabuleti	ant	3000	Burchill & Moreau, 2016 - (citing Beckers et al., 1989)	NA	NA	NA	3	4	1	males produced in queenless nests BUT may be complications as involved in social parasitism. page 191 The Ants	NA	NA	0	1	0	0	0	0.891	1.108	0.891, 1.063, 1.017, 1.108	4	NA	1.2	NA	NA
Formicidae	Myrmicinae	Myrmicini	Myrmica_serica	ant	NA	NA	NA	NA	NA	NA	NA	NA		NA	NA	0	0	0	0	0	NA	NA	NA	NA	NA	NA	NA	NA
Formicidae	Myrmicinae	Myrmicini	Myrmica_sulcinodis	ant	120	Holldobler&Wilson, 1990	1.12	8.6	1	NA	NA	NA		NA	NA	1	0	0	0	0	1.042	1.209	1.064, 1.121, 1.209, 1.105, 1.042, 1.060	7	NA	1.25	NA	NA
Formicidae	Myrmicinae	Myrmicariini	Myrmicaria_brunnea	ant	NA	NA	NA	NA	NA	NA	NA	NA		NA	NA	0	0	0	0	0	NA	NA	NA	NA	NA	NA	NA	NA
Formicidae	Myrmicinae	Myrmicariini	Myrmicaria_natalensis_eumenoides	ant	19932.3	Holldobler&Wilson, 1990; Burchill & Moreau, 2016 - (citing Beckers et al., 1989)	NA	NA	NA	NA	NA	NA		NA	NA	0	0	0	0	4	NA	NA	NA	NA	NA	NA	NA	NA
Formicidae	Myrmicinae	Formicoxenini	Myrmoxenus_goesswaldi	ant	40	Hammond & Keller, 2004 (Keller et al., unpublished data)	1	1	0	NA	NA	NA		NA	NA	0	1	0	0	2	NA	NA	NA	NA	NA	NA	NA	NA
Formicidae	Myrmicinae	Formicoxenini	Myrmoxenus_ravouxi	ant	40	Hammond&Keller, 2004	NA	NA	0	NA	NA	NA		NA	NA	0	1	0	0	2	NA	NA	NA	NA	NA	NA	NA	NA
Formicidae	Myrmicinae	Formicoxenini	Myrmoxenus_tamarae	ant	8	Gratiashvili et al., 2015	NA	1	0	NA	NA	NA		NA	NA	0	1	0	0	2	NA	NA	NA	NA	NA	NA	NA	NA
Formicidae	Amblyoponinae	Amblyoponini	Mystrium_red	ant	58	Molet et al., 2009	NA	NA	NA	4	4	1	"All 183 workers dissected had eight ovarioles, similar to the ergatoid queens, but these were extremely short [less than 1 mm (i.e. less than the size of a mature oocyte); Molet et al. (2007a)] and lacked growing oocytes. We consider that such highly reduced ovaries cannot produce eggs. A tiny spermatheca-like structure was seen but was always empty." ---- Molet, M., Fisher, B. L., Ito, F. & Pee…	Molet, M., Fisher, B. L., Ito, F. & Peeters, C. 2009. Shift from independent to dependent colony foundation and evolution of 'multi-purpose' ergatoid queens in Mystrium ants (subfamily Amblyoponinae). Biological Journal of the Linnean Society 98: 198-207.---NA	NA	0	0	0	0	1	NA	NA	NA	NA	NA	NA	NA	NA
Formicidae	Amblyoponinae	Amblyoponini	Mystrium_sp.	ant	NA	NA	NA	NA	NA	NA	NA	NA		NA	NA	0	0	0	0	1	NA	NA	NA	NA	NA	NA	NA	NA
Formicidae	Amblyoponinae	Amblyoponini	Mystrium_sp1	ant	29	Holldobler&Wilson, 1990	NA	NA	NA	NA	NA	NA		NA	NA	0	0	0	0	1	NA	NA	NA	NA	NA	NA	NA	NA
Formicidae	Dorylinae	NA	Neivamyrmex_alfaroi	ant	NA	NA	NA	NA	NA	NA	NA	NA		NA	NA	0	0	0	0	0	NA	NA	NA	NA	NA	NA	NA	NA
Formicidae	Dorylinae	NA	Neivamyrmex_asper	ant	NA	NA	NA	NA	NA	NA	NA	NA		NA	NA	0	0	0	0	0	NA	NA	NA	NA	NA	NA	NA	NA
Formicidae	Dorylinae	NA	Neivamyrmex_californicus	ant	NA	NA	NA	NA	NA	NA	NA	NA		NA	NA	0	0	0	0	0	NA	NA	NA	NA	NA	NA	NA	NA
Formicidae	Dorylinae	NA	Neivamyrmex_gibbatus	ant	NA	NA	NA	NA	NA	NA	NA	NA		NA	NA	0	0	0	0	0	NA	NA	NA	NA	NA	NA	NA	NA
Formicidae	Dorylinae	NA	Neivamyrmex_humilis	ant	NA	NA	NA	NA	NA	NA	NA	NA		NA	NA	0	0	0	0	0	NA	NA	NA	NA	NA	NA	NA	NA
Formicidae	Dorylinae	NA	Neivamyrmex_leonardi	ant	NA	NA	NA	NA	NA	NA	NA	NA		NA	NA	0	0	0	0	0	NA	NA	NA	NA	NA	NA	NA	NA
Formicidae	Dorylinae	NA	Neivamyrmex_nyensis	ant	NA	NA	NA	NA	NA	NA	NA	NA		NA	NA	0	0	0	0	0	NA	NA	NA	NA	NA	NA	NA	NA
Formicidae	Dorylinae	NA	Neivamyrmex_punctaticeps	ant	NA	NA	NA	NA	NA	NA	NA	NA		NA	NA	0	0	0	0	0	NA	NA	NA	NA	NA	NA	NA	NA
Formicidae	Dorylinae	NA	Neivamyrmex_swainsonii	ant	NA	NA	NA	NA	NA	NA	NA	NA		NA	NA	0	0	0	0	0	NA	NA	NA	NA	NA	NA	NA	NA
Formicidae	Ponerinae	Ponerini	Neoponera_aenescens	ant	NA	NA	NA	NA	NA	NA	NA	NA		NA	NA	0	0	0	0	0	NA	NA	NA	NA	NA	NA	NA	NA
Formicidae	Myrmicinae	Crematogastrini	Nesomyrmex_vargasi	ant	NA	NA	NA	NA	NA	NA	NA	NA		NA	NA	0	0	0	0	0	NA	NA	NA	NA	NA	NA	NA	NA
Formicidae	Formicinae	Lasiini	Nylanderia_bourbonica	ant	NA	NA	NA	NA	NA	NA	NA	NA		NA	NA	1	0	0	0	0	NA	NA	NA	NA	NA	NA	NA	NA
Formicidae	Formicinae	Lasiini	Nylanderia_caeciliae	ant	NA	NA	NA	NA	NA	NA	NA	NA		NA	NA	0	0	0	0	0	NA	NA	NA	NA	NA	NA	NA	NA
Formicidae	Formicinae	Lasiini	Nylanderia_fulva	ant	NA	NA	1	NA	NA	4	4	1	No offspring. "Corrie Moreau, pers. comm." supp info of Megan Barkdull, Corrie S Moreau, Worker Reproduction and Caste Polymorphism Impact Genome Evolution and Social Genes Across the Ants, Genome Biology and Evolution, Volume 15, Issue 6, June 2023	NA	NA	1	0	0	0	0	0.489	0.805	0.489, 0.606, 0.727, 0.632, 0.554, 0.685, 0.665, 0.805	8	1.099	NA	2	1.105, 1.093
Formicidae	Ponerinae	Ponerini	Odontomachus_opaciventris	ant	NA	NA	NA	NA	NA	NA	NA	NA		NA	NA	0	0	0	0	0	NA	NA	NA	NA	NA	NA	NA	NA
Formicidae	Ponerinae	Ponerini	Odontomachus_simillimus	ant	NA	NA	NA	NA	NA	NA	NA	NA		NA	NA	0	0	0	0	0	NA	NA	NA	NA	NA	NA	NA	NA
Formicidae	Ponerinae	Ponerini	Odontoponera_denticulata	ant	NA	NA	NA	NA	NA	NA	NA	NA		NA	NA	0	0	0	0	0	NA	NA	NA	NA	NA	NA	NA	NA
Formicidae	Dorylinae	NA	Ooceraea_biroi	ant	600	Tsuji & Yamauchi, 1994	NA	NA	NA	2	NA	1	males and reproductive female offspring. Ravary, Fabien, and Pierre Jaisson. "The reproductive cycle of thelytokous colonies of Cerapachys biroi Forel (Formicidae, Cerapachyinae)." Insectes Sociaux 49.2 (2002): 114-119	Trible, W., McKenzie, S. K., Kronauer, D. J. C. 2020. Globally invasive populations of the clonal raider ant are derived from Bangladesh. Biol. Lett. 16: 20200105.---NA	NA	0	0	1	0	0	NA	NA	NA	NA	NA	NA	NA	NA
Formicidae	Ponerinae	Ponerini	Ophthalmopone_berthoudi	ant	165.95	Villet, 1990; Monnin & Peeters, 2008 (citing Peeters & Crewe, 1984 + Peeters & Crewe, 1985 + Peeters & Crewe, 1986 + Sledge et al., 1996 +Sledge et al., 1999 + Sledge et al., 2001)	NA	13	1	1	NA	1	workers in queenless nests can become inseminated and produce females. No reproduction known in queenright nests. See page 190 of Holldolbler and Wilson The Ants	Peeters, C. 1991. The occurrence of sexual reproduction among ant workers. Biological Journal of the Linnaean Society 44: 141-152.---NA	NA	0	0	0	0	0	NA	NA	NA	NA	NA	NA	NA	NA
Formicidae	Formicinae	Camponotini	Opisthopsis_haddoni	ant	NA	NA	NA	NA	NA	NA	NA	NA		NA	NA	0	0	0	0	0	NA	NA	NA	NA	NA	NA	NA	NA
Formicidae	Myrmicinae	Dacetini	Orectognathus_sarasini	ant	NA	NA	NA	NA	NA	NA	NA	NA		NA	NA	0	0	0	0	0	NA	NA	NA	NA	NA	NA	NA	NA
Formicidae	Myrmicinae	Dacetini	Orectognathus_spp.	ant	NA	NA	NA	NA	NA	NA	NA	NA		NA	NA	0	0	0	0	1	NA	NA	NA	NA	NA	NA	NA	NA
Formicidae	Ponerinae	Ponerini	Pachycondyla_sp._2	ant	NA	NA	NA	NA	NA	NA	NA	NA		NA	NA	0	0	0	0	1	NA	NA	NA	NA	NA	NA	NA	NA
Formicidae	Ponerinae	Ponerini	Pachycondyla_sp.8WestJava	ant	11	Monnin & Peeters, 2008 (citing Ito, 1993)	NA	NA	NA	NA	NA	NA		NA	NA	0	0	0	0	1	NA	NA	NA	NA	NA	NA	NA	NA
Formicidae	Ponerinae	Ponerini	Pachycondyla_sp10	ant	NA	NA	NA	NA	NA	NA	NA	NA		NA	NA	0	0	0	0	1	NA	NA	NA	NA	NA	NA	NA	NA
Formicidae	Dorylinae	NA	Parasyscia_cfcribrinodis	ant	NA	NA	NA	NA	NA	NA	NA	NA		NA	NA	0	0	0	0	1	NA	NA	NA	NA	NA	NA	NA	NA
Formicidae	Myrmicinae	Attini	Paratrachymyrmex_cornetzisp1	ant	300	Hammond&Keller, 2004 (citing Villesen et al., 2002)	1.211	1	0	NA	NA	NA		NA	NA	0	0	0	0	1	NA	NA	NA	NA	NA	NA	NA	NA
Formicidae	Formicinae	Plagiolepidini	Paratrechina_ha	ant	NA	NA	NA	NA	NA	NA	NA	NA		NA	NA	0	0	0	0	1	NA	NA	NA	NA	NA	NA	NA	NA
Formicidae	Formicinae	Plagiolepidini	Paratrechina_longicornis	ant	2000	Holldobler&Wilson, 1990; Burchill & Moreau, 2016 - (citing Wilson, 1959)	NA	NA	NA	NA	NA	NA		NA	NA	2	0	0	0	0	NA	NA	NA	NA	NA	NA	NA	NA
Formicidae	Formicinae	Plagiolepidini	Paratrechina_pubens	ant	NA	NA	NA	NA	NA	NA	NA	NA		NA	NA	0	0	0	0	2	NA	NA	NA	NA	NA	NA	NA	NA
Formicidae	Formicinae	Plagiolepidini	Paratrechina_sp10	ant	200	Holldobler&Wilson, 1990; Burchill & Moreau, 2016 - (citing Kaspari & Vargo, 1995)	NA	NA	NA	NA	NA	NA		NA	NA	0	0	0	0	1	NA	NA	NA	NA	NA	NA	NA	NA
Formicidae	Formicinae	Plagiolepidini	Paratrechina_sp11	ant	150	Holldobler&Wilson, 1990; Burchill & Moreau, 2016 - (citing Wilson, 1959)	NA	NA	NA	NA	NA	NA		NA	NA	0	0	0	0	1	NA	NA	NA	NA	NA	NA	NA	NA
Formicidae	Myrmicinae	Crematogastrini	Perissomyrmex_medogensis	ant	NA	NA	NA	NA	NA	NA	NA	NA		NA	NA	0	0	0	0	0	NA	NA	NA	NA	NA	1.18	NA	NA
Formicidae	Myrmicinae	Pheidolini	Pheidole_angulifera	ant	NA	NA	NA	NA	1	4	4	0	multiple sources describing Pheidole genus as completely lacking ovaries. No indication in intrageneric variation but confidence marked as 0 just to be safe. Example of ref = workers lack ovaries and are thus invariably sterile regardless of the queen mating frequency and numbers of queens per colony. Huang MH, Wheeler DE, Fjerdingstad EJ. Mating system evolution and worker caste diversity in Phe…	NA	NA	0	0	0	0	0	NA	NA	NA	NA	NA	NA	NA	NA
Formicidae	Myrmicinae	Pheidolini	Pheidole_bic	ant	275	Kaspari & Vargo, 1995	NA	NA	NA	4	4	0	multiple sources describing Pheidole genus as completely lacking ovaries. No indication in intrageneric variation but confidence marked as 0 just to be safe. Example of ref = workers lack ovaries and are thus invariably sterile regardless of the queen mating frequency and numbers of queens per colony. Huang MH, Wheeler DE, Fjerdingstad EJ. Mating system evolution and worker caste diversity in Phe…	NA	NA	0	0	0	0	1	NA	NA	NA	NA	NA	NA	NA	NA
Formicidae	Myrmicinae	Pheidolini	Pheidole_BSH	ant	206	Kaspari & Vargo, 1995	NA	NA	NA	4	4	0	multiple sources describing Pheidole genus as completely lacking ovaries. No indication in intrageneric variation but confidence marked as 0 just to be safe. Example of ref = workers lack ovaries and are thus invariably sterile regardless of the queen mating frequency and numbers of queens per colony. Huang MH, Wheeler DE, Fjerdingstad EJ. Mating system evolution and worker caste diversity in Phe…	NA	NA	0	0	0	0	1	NA	NA	NA	NA	NA	NA	NA	NA
Formicidae	Myrmicinae	Pheidolini	Pheidole_CCC	ant	375	Kaspari & Vargo, 1995	NA	NA	NA	4	4	0	multiple sources describing Pheidole genus as completely lacking ovaries. No indication in intrageneric variation but confidence marked as 0 just to be safe. Example of ref = workers lack ovaries and are thus invariably sterile regardless of the queen mating frequency and numbers of queens per colony. Huang MH, Wheeler DE, Fjerdingstad EJ. Mating system evolution and worker caste diversity in Phe…	NA	NA	0	0	0	0	1	NA	NA	NA	NA	NA	NA	NA	NA
Formicidae	Myrmicinae	Pheidolini	Pheidole_CCR	ant	134	Kaspari & Vargo, 1995	NA	NA	NA	4	4	0	multiple sources describing Pheidole genus as completely lacking ovaries. No indication in intrageneric variation but confidence marked as 0 just to be safe. Example of ref = workers lack ovaries and are thus invariably sterile regardless of the queen mating frequency and numbers of queens per colony. Huang MH, Wheeler DE, Fjerdingstad EJ. Mating system evolution and worker caste diversity in Phe…	NA	NA	0	0	0	0	1	NA	NA	NA	NA	NA	NA	NA	NA
Formicidae	Myrmicinae	Pheidolini	Pheidole_cho	ant	88	Kaspari & Vargo, 1995	NA	NA	NA	4	4	0	multiple sources describing Pheidole genus as completely lacking ovaries. No indication in intrageneric variation but confidence marked as 0 just to be safe. Example of ref = workers lack ovaries and are thus invariably sterile regardless of the queen mating frequency and numbers of queens per colony. Huang MH, Wheeler DE, Fjerdingstad EJ. Mating system evolution and worker caste diversity in Phe…	NA	NA	0	0	0	0	1	NA	NA	NA	NA	NA	NA	NA	NA
Formicidae	Myrmicinae	Pheidolini	Pheidole_DSS	ant	22	Kaspari & Vargo, 1995	NA	NA	NA	4	4	0	multiple sources describing Pheidole genus as completely lacking ovaries. No indication in intrageneric variation but confidence marked as 0 just to be safe. Example of ref = workers lack ovaries and are thus invariably sterile regardless of the queen mating frequency and numbers of queens per colony. Huang MH, Wheeler DE, Fjerdingstad EJ. Mating system evolution and worker caste diversity in Phe…	NA	NA	0	0	0	0	1	NA	NA	NA	NA	NA	NA	NA	NA
Formicidae	Myrmicinae	Pheidolini	Pheidole_eye	ant	36	Kaspari & Vargo, 1995	NA	NA	NA	4	4	0	multiple sources describing Pheidole genus as completely lacking ovaries. No indication in intrageneric variation but confidence marked as 0 just to be safe. Example of ref = workers lack ovaries and are thus invariably sterile regardless of the queen mating frequency and numbers of queens per colony. Huang MH, Wheeler DE, Fjerdingstad EJ. Mating system evolution and worker caste diversity in Phe…	NA	NA	0	0	0	0	1	NA	NA	NA	NA	NA	NA	NA	NA
Formicidae	Myrmicinae	Pheidolini	Pheidole_GLO	ant	44	Kaspari & Vargo, 1995	NA	NA	NA	4	4	0	multiple sources describing Pheidole genus as completely lacking ovaries. No indication in intrageneric variation but confidence marked as 0 just to be safe. Example of ref = workers lack ovaries and are thus invariably sterile regardless of the queen mating frequency and numbers of queens per colony. Huang MH, Wheeler DE, Fjerdingstad EJ. Mating system evolution and worker caste diversity in Phe…	NA	NA	0	0	0	0	1	NA	NA	NA	NA	NA	NA	NA	NA
Formicidae	Myrmicinae	Pheidolini	Pheidole_hfb	ant	205	Kaspari & Vargo, 1995	NA	NA	NA	4	4	0	multiple sources describing Pheidole genus as completely lacking ovaries. No indication in intrageneric variation but confidence marked as 0 just to be safe. Example of ref = workers lack ovaries and are thus invariably sterile regardless of the queen mating frequency and numbers of queens per colony. Huang MH, Wheeler DE, Fjerdingstad EJ. Mating system evolution and worker caste diversity in Phe…	NA	NA	0	0	0	0	1	NA	NA	NA	NA	NA	NA	NA	NA
Formicidae	Myrmicinae	Pheidolini	Pheidole_int	ant	126	Kaspari & Vargo, 1995	NA	NA	NA	4	4	0	multiple sources describing Pheidole genus as completely lacking ovaries. No indication in intrageneric variation but confidence marked as 0 just to be safe. Example of ref = workers lack ovaries and are thus invariably sterile regardless of the queen mating frequency and numbers of queens per colony. Huang MH, Wheeler DE, Fjerdingstad EJ. Mating system evolution and worker caste diversity in Phe…	NA	NA	0	0	0	0	1	NA	NA	NA	NA	NA	NA	NA	NA
Formicidae	Myrmicinae	Pheidolini	Pheidole_megacephala	ant	100000	Fjerdingstad, 2006	NA	NA	1	4	4	0	multiple sources describing Pheidole genus as completely lacking ovaries. No indication in intrageneric variation but confidence marked as 0 just to be safe. Example of ref = workers lack ovaries and are thus invariably sterile regardless of the queen mating frequency and numbers of queens per colony. Huang MH, Wheeler DE, Fjerdingstad EJ. Mating system evolution and worker caste diversity in Phe…	NA	NA	2	0	0	0	0	NA	NA	NA	NA	NA	NA	NA	NA
Formicidae	Myrmicinae	Pheidolini	Pheidole_MGA	ant	152	Kaspari & Vargo, 1995	NA	NA	NA	4	4	0	multiple sources describing Pheidole genus as completely lacking ovaries. No indication in intrageneric variation but confidence marked as 0 just to be safe. Example of ref = workers lack ovaries and are thus invariably sterile regardless of the queen mating frequency and numbers of queens per colony. Huang MH, Wheeler DE, Fjerdingstad EJ. Mating system evolution and worker caste diversity in Phe…	NA	NA	0	0	0	0	1	NA	NA	NA	NA	NA	NA	NA	NA
Formicidae	Myrmicinae	Pheidolini	Pheidole_MGS	ant	159	Kaspari & Vargo, 1995	NA	NA	NA	4	4	0	multiple sources describing Pheidole genus as completely lacking ovaries. No indication in intrageneric variation but confidence marked as 0 just to be safe. Example of ref = workers lack ovaries and are thus invariably sterile regardless of the queen mating frequency and numbers of queens per colony. Huang MH, Wheeler DE, Fjerdingstad EJ. Mating system evolution and worker caste diversity in Phe…	NA	NA	0	0	0	0	1	NA	NA	NA	NA	NA	NA	NA	NA
Formicidae	Myrmicinae	Pheidolini	Pheidole_MIC	ant	62	Kaspari & Vargo, 1995	NA	NA	NA	4	4	0	multiple sources describing Pheidole genus as completely lacking ovaries. No indication in intrageneric variation but confidence marked as 0 just to be safe. Example of ref = workers lack ovaries and are thus invariably sterile regardless of the queen mating frequency and numbers of queens per colony. Huang MH, Wheeler DE, Fjerdingstad EJ. Mating system evolution and worker caste diversity in Phe…	NA	NA	0	0	0	0	1	NA	NA	NA	NA	NA	NA	NA	NA
Formicidae	Myrmicinae	Pheidolini	Pheidole_MIN	ant	80	Kaspari & Vargo, 1995	NA	NA	NA	4	4	0	multiple sources describing Pheidole genus as completely lacking ovaries. No indication in intrageneric variation but confidence marked as 0 just to be safe. Example of ref = workers lack ovaries and are thus invariably sterile regardless of the queen mating frequency and numbers of queens per colony. Huang MH, Wheeler DE, Fjerdingstad EJ. Mating system evolution and worker caste diversity in Phe…	NA	NA	0	0	0	0	1	NA	NA	NA	NA	NA	NA	NA	NA
Formicidae	Myrmicinae	Pheidolini	Pheidole_NEB	ant	61	Kaspari & Vargo, 1995	NA	NA	NA	4	4	0	multiple sources describing Pheidole genus as completely lacking ovaries. No indication in intrageneric variation but confidence marked as 0 just to be safe. Example of ref = workers lack ovaries and are thus invariably sterile regardless of the queen mating frequency and numbers of queens per colony. Huang MH, Wheeler DE, Fjerdingstad EJ. Mating system evolution and worker caste diversity in Phe…	NA	NA	0	0	0	0	1	NA	NA	NA	NA	NA	NA	NA	NA
Formicidae	Myrmicinae	Pheidolini	Pheidole_NGA	ant	62	Kaspari & Vargo, 1995	NA	NA	NA	4	4	0	multiple sources describing Pheidole genus as completely lacking ovaries. No indication in intrageneric variation but confidence marked as 0 just to be safe. Example of ref = workers lack ovaries and are thus invariably sterile regardless of the queen mating frequency and numbers of queens per colony. Huang MH, Wheeler DE, Fjerdingstad EJ. Mating system evolution and worker caste diversity in Phe…	NA	NA	0	0	0	0	1	NA	NA	NA	NA	NA	NA	NA	NA
Formicidae	Myrmicinae	Pheidolini	Pheidole_NIT	ant	547	Kaspari & Vargo, 1995	NA	NA	NA	4	4	0	multiple sources describing Pheidole genus as completely lacking ovaries. No indication in intrageneric variation but confidence marked as 0 just to be safe. Example of ref = workers lack ovaries and are thus invariably sterile regardless of the queen mating frequency and numbers of queens per colony. Huang MH, Wheeler DE, Fjerdingstad EJ. Mating system evolution and worker caste diversity in Phe…	NA	NA	0	0	0	0	1	NA	NA	NA	NA	NA	NA	NA	NA
Formicidae	Myrmicinae	Pheidolini	Pheidole_PCHO	ant	NA	NA	NA	NA	NA	4	4	0	multiple sources describing Pheidole genus as completely lacking ovaries. No indication in intrageneric variation but confidence marked as 0 just to be safe. Example of ref = workers lack ovaries and are thus invariably sterile regardless of the queen mating frequency and numbers of queens per colony. Huang MH, Wheeler DE, Fjerdingstad EJ. Mating system evolution and worker caste diversity in Phe…	NA	NA	0	0	0	0	1	NA	NA	NA	NA	NA	NA	NA	NA
Formicidae	Myrmicinae	Pheidolini	Pheidole_PEB	ant	300	Kaspari & Vargo, 1995	NA	NA	NA	4	4	0	multiple sources describing Pheidole genus as completely lacking ovaries. No indication in intrageneric variation but confidence marked as 0 just to be safe. Example of ref = workers lack ovaries and are thus invariably sterile regardless of the queen mating frequency and numbers of queens per colony. Huang MH, Wheeler DE, Fjerdingstad EJ. Mating system evolution and worker caste diversity in Phe…	NA	NA	0	0	0	0	1	NA	NA	NA	NA	NA	NA	NA	NA
Formicidae	Myrmicinae	Pheidolini	Pheidole_PNGA-nigricul	ant	NA	NA	NA	NA	NA	4	4	0	multiple sources describing Pheidole genus as completely lacking ovaries. No indication in intrageneric variation but confidence marked as 0 just to be safe. Example of ref = workers lack ovaries and are thus invariably sterile regardless of the queen mating frequency and numbers of queens per colony. Huang MH, Wheeler DE, Fjerdingstad EJ. Mating system evolution and worker caste diversity in Phe…	NA	NA	0	0	0	0	1	NA	NA	NA	NA	NA	NA	NA	NA
Formicidae	Myrmicinae	Pheidolini	Pheidole_pnig	ant	113	Kaspari & Vargo, 1995	NA	NA	NA	4	4	0	multiple sources describing Pheidole genus as completely lacking ovaries. No indication in intrageneric variation but confidence marked as 0 just to be safe. Example of ref = workers lack ovaries and are thus invariably sterile regardless of the queen mating frequency and numbers of queens per colony. Huang MH, Wheeler DE, Fjerdingstad EJ. Mating system evolution and worker caste diversity in Phe…	NA	NA	0	0	0	0	1	NA	NA	NA	NA	NA	NA	NA	NA
Formicidae	Myrmicinae	Pheidolini	Pheidole_pnigb	ant	105	Kaspari & Vargo, 1995	NA	NA	NA	4	4	0	multiple sources describing Pheidole genus as completely lacking ovaries. No indication in intrageneric variation but confidence marked as 0 just to be safe. Example of ref = workers lack ovaries and are thus invariably sterile regardless of the queen mating frequency and numbers of queens per colony. Huang MH, Wheeler DE, Fjerdingstad EJ. Mating system evolution and worker caste diversity in Phe…	NA	NA	0	0	0	0	1	NA	NA	NA	NA	NA	NA	NA	NA
Formicidae	Myrmicinae	Pheidolini	Pheidole_poc	ant	58	Kaspari & Vargo, 1995	NA	NA	NA	4	4	0	multiple sources describing Pheidole genus as completely lacking ovaries. No indication in intrageneric variation but confidence marked as 0 just to be safe. Example of ref = workers lack ovaries and are thus invariably sterile regardless of the queen mating frequency and numbers of queens per colony. Huang MH, Wheeler DE, Fjerdingstad EJ. Mating system evolution and worker caste diversity in Phe…	NA	NA	0	0	0	0	1	NA	NA	NA	NA	NA	NA	NA	NA
Formicidae	Myrmicinae	Pheidolini	Pheidole_PPOC	ant	NA	NA	NA	NA	NA	4	4	0	multiple sources describing Pheidole genus as completely lacking ovaries. No indication in intrageneric variation but confidence marked as 0 just to be safe. Example of ref = workers lack ovaries and are thus invariably sterile regardless of the queen mating frequency and numbers of queens per colony. Huang MH, Wheeler DE, Fjerdingstad EJ. Mating system evolution and worker caste diversity in Phe…	NA	NA	0	0	0	0	1	NA	NA	NA	NA	NA	NA	NA	NA
Formicidae	Myrmicinae	Pheidolini	Pheidole_PRUG-L	ant	NA	NA	NA	NA	NA	4	4	0	multiple sources describing Pheidole genus as completely lacking ovaries. No indication in intrageneric variation but confidence marked as 0 just to be safe. Example of ref = workers lack ovaries and are thus invariably sterile regardless of the queen mating frequency and numbers of queens per colony. Huang MH, Wheeler DE, Fjerdingstad EJ. Mating system evolution and worker caste diversity in Phe…	NA	NA	0	0	0	0	1	NA	NA	NA	NA	NA	NA	NA	NA
Formicidae	Myrmicinae	Pheidolini	Pheidole_PRUG~B	ant	NA	NA	NA	NA	NA	4	4	0	multiple sources describing Pheidole genus as completely lacking ovaries. No indication in intrageneric variation but confidence marked as 0 just to be safe. Example of ref = workers lack ovaries and are thus invariably sterile regardless of the queen mating frequency and numbers of queens per colony. Huang MH, Wheeler DE, Fjerdingstad EJ. Mating system evolution and worker caste diversity in Phe…	NA	NA	0	0	0	0	1	NA	NA	NA	NA	NA	NA	NA	NA
Formicidae	Myrmicinae	Pheidolini	Pheidole_renb	ant	60	Kaspari & Vargo, 1995	NA	NA	NA	4	4	0	multiple sources describing Pheidole genus as completely lacking ovaries. No indication in intrageneric variation but confidence marked as 0 just to be safe. Example of ref = workers lack ovaries and are thus invariably sterile regardless of the queen mating frequency and numbers of queens per colony. Huang MH, Wheeler DE, Fjerdingstad EJ. Mating system evolution and worker caste diversity in Phe…	NA	NA	0	0	0	0	1	NA	NA	NA	NA	NA	NA	NA	NA
Formicidae	Myrmicinae	Pheidolini	Pheidole_rpc	ant	60	Kaspari & Vargo, 1995	NA	NA	NA	4	4	0	multiple sources describing Pheidole genus as completely lacking ovaries. No indication in intrageneric variation but confidence marked as 0 just to be safe. Example of ref = workers lack ovaries and are thus invariably sterile regardless of the queen mating frequency and numbers of queens per colony. Huang MH, Wheeler DE, Fjerdingstad EJ. Mating system evolution and worker caste diversity in Phe…	NA	NA	0	0	0	0	1	NA	NA	NA	NA	NA	NA	NA	NA
Formicidae	Myrmicinae	Pheidolini	Pheidole_sbi	ant	42	Kaspari & Vargo, 1995	NA	NA	NA	4	4	0	multiple sources describing Pheidole genus as completely lacking ovaries. No indication in intrageneric variation but confidence marked as 0 just to be safe. Example of ref = workers lack ovaries and are thus invariably sterile regardless of the queen mating frequency and numbers of queens per colony. Huang MH, Wheeler DE, Fjerdingstad EJ. Mating system evolution and worker caste diversity in Phe…	NA	NA	0	0	0	0	1	NA	NA	NA	NA	NA	NA	NA	NA
Formicidae	Myrmicinae	Pheidolini	Pheidole_sp.	ant	150	Holldobler&Wilson, 1990	NA	NA	NA	4	4	0	multiple sources describing Pheidole genus as completely lacking ovaries. No indication in intrageneric variation but confidence marked as 0 just to be safe. Example of ref = workers lack ovaries and are thus invariably sterile regardless of the queen mating frequency and numbers of queens per colony. Huang MH, Wheeler DE, Fjerdingstad EJ. Mating system evolution and worker caste diversity in Phe…	NA	NA	0	0	0	0	1	NA	NA	NA	NA	NA	NA	NA	NA
Formicidae	Myrmicinae	Pheidolini	Pheidole_spe	ant	56	Kaspari & Vargo, 1995	NA	NA	NA	4	4	0	multiple sources describing Pheidole genus as completely lacking ovaries. No indication in intrageneric variation but confidence marked as 0 just to be safe. Example of ref = workers lack ovaries and are thus invariably sterile regardless of the queen mating frequency and numbers of queens per colony. Huang MH, Wheeler DE, Fjerdingstad EJ. Mating system evolution and worker caste diversity in Phe…	NA	NA	0	0	0	0	1	NA	NA	NA	NA	NA	NA	NA	NA
Formicidae	Myrmicinae	Pheidolini	Pheidole_spp.	ant	125	Burchill & Moreau, 2016 - (citing Wilson, 1959)	NA	NA	NA	4	4	0	multiple sources describing Pheidole genus as completely lacking ovaries. No indication in intrageneric variation but confidence marked as 0 just to be safe. Example of ref = workers lack ovaries and are thus invariably sterile regardless of the queen mating frequency and numbers of queens per colony. Huang MH, Wheeler DE, Fjerdingstad EJ. Mating system evolution and worker caste diversity in Phe…	NA	NA	0	0	0	0	1	NA	NA	NA	NA	NA	NA	NA	NA
Formicidae	Dolichoderinae	Leptomyrmecini	Philidris_th01	ant	162.25	Peeters & Wiwatwitaya, 2014	NA	NA	NA	NA	NA	NA		NA	NA	0	0	0	0	1	NA	NA	NA	NA	NA	NA	NA	NA
Formicidae	Formicinae	Plagiolepidini	Plagiolepis_alluaudi	ant	NA	NA	NA	NA	NA	3	4	1	page 191 The Ants	NA	NA	0	0	0	0	0	NA	NA	NA	NA	NA	NA	NA	NA
Formicidae	Formicinae	Plagiolepidini	Plagiolepis_xene	ant	NA	NA	1.3	NA	NA	NA	NA	NA		NA	NA	0	1	0	0	0	NA	NA	NA	NA	0.398	NA	1	0.398
Formicidae	Ponerinae	Platythyreini	Platythyrea_arnoldi	ant	120	Villet, 1990	NA	NA	1	1	1	1	mated workers and mated queen together. Villet, M. 1993. Cooccurrence of mated workers and a mated queen in a colony of Platythyrea arnoldi (Hymenoptera, Formicidae). South African Journal of Zoology 28(1): 56-57.	Villet, M. 1993. Cooccurrence of mated workers and a mated queen in a colony of Platythyrea arnoldi (Hymenoptera, Formicidae). South African Journal of Zoology 28(1): 56-57.---NA	NA	0	0	0	0	0	NA	NA	NA	NA	NA	NA	NA	NA
Formicidae	Ponerinae	Platythyreini	Platythyrea_lamellosa	ant	115	Monnin & Peeters, 2008 (citing Villet et al., 1990)	NA	NA	0	1	4	1	gamergates. Molet, M. & Peeters, C. 2006. Evolution of wingless reproductives in ants: weakly specialized ergatoid queen instead of gamergates in Platythyrea conradti. Insectes Sociaux 53(2): 177-182.	Villet, M. 1990. Social organisation of Platythyrea lamellosa (Roger) (Hymenoptera, Formicidae). 2. Division of labour. South African Journal of Zoology 25(4): 254-259.---NA	NA	0	0	0	0	0	NA	NA	NA	NA	NA	NA	NA	NA
Formicidae	Ponerinae	Platythyreini	Platythyrea_punctata	ant	36.8	King & Porter, 2007; Kellner & Heinze, 2011 (citing Kellner et al., unpublished data in the paper)	NA	NA	1		NA	NA	occasional queens but often only gamergate workers. "Fighting among workers might be caused by the occa- sional occurrence of mated queens, which by outbreeding could increase genetic het- erogeneity among colony members. Queens of R punctata lack ocelli and their wings are poorly developed; whether they disperse for mating and whether they serve at all as functional reproductives is currently un…	Brunner, E., Kellner, K. & Heinze, J. 2009. Policing and dominance behaviour in the parthenogenetic ant Platythyrea punctata. Animal Behaviour 78 (6): 1427-1431; Heinze, J., Hölldobler, B. Thelytokous parthenogenesis and dominance hierarchies in the ponerine ant,Platythyrea punctata . Naturwissenschaften 82, 40–41 (1995).	NA	0	0	1	0	0	NA	NA	NA	NA	NA	NA	NA	NA
Formicidae	Ponerinae	Platythyreini	Platythyrea_quadridenta	ant	19.63	Monnin & Peeters, 2008 (citing Ito, 1994 + Ito personal communication)	NA	NA	1	1	4	1	gamergates. Molet, M. & Peeters, C. 2006. Evolution of wingless reproductives in ants: weakly specialized ergatoid queen instead of gamergates in Platythyrea conradti. Insectes Sociaux 53(2): 177-182.	NA	NA	0	0	0	0	0	NA	NA	NA	NA	NA	NA	NA	NA
Formicidae	Ponerinae	Platythyreini	Platythyrea_schultzei	ant	21.5	Villet, 1990; Monnin & Peeters, 2008 (citing Villet, 1991)	NA	NA	0	1	NA	NA		NA	NA	0	0	0	0	0	NA	NA	NA	NA	NA	NA	NA	NA
Formicidae	Ponerinae	Platythyreini	Platythyrea_sp.1	ant	17.46	Monnin & Peeters, 2008 (citing Ito personal communication)	NA	NA	1	NA	NA	NA		NA	NA	0	0	0	0	1	NA	NA	NA	NA	NA	NA	NA	NA
Formicidae	Ponerinae	Platythyreini	Platythyrea_tricuspidata	ant	23	Ito, 1994	NA	NA	NA	1	4	1	gamergates. Molet, M. & Peeters, C. 2006. Evolution of wingless reproductives in ants: weakly specialized ergatoid queen instead of gamergates in Platythyrea conradti. Insectes Sociaux 53(2): 177-182.	NA	NA	0	0	0	0	0	NA	NA	NA	NA	NA	NA	NA	NA
Formicidae	Myrmicinae	Crematogastrini	Podomyrma_sp.	ant	200	Burchill & Moreau, 2016 - (citing Wilson, 1959)	NA	NA	NA	NA	NA	NA		NA	NA	0	0	0	0	1	NA	NA	NA	NA	NA	NA	NA	NA
Formicidae	Myrmicinae	Myrmicini	Pogonomyrmex_barbatus	ant	11981.8	Fjerdingstad, 2006; Gordon, 1995; Holldobler&Wilson, 1990; Burchill & Moreau, 2016 - (citing Kaspari & Vargo, 1995)	3.16	1	0	4	4	1	Workers develop from matings between lineages, and queens develop from matings within lineages, so queens must mate with males of both lineages to produce daughter queens and workers. ----- no offspring. Suni, Sevan S., Christopher Gignoux, and Deborah M. Gordon. "Male parentage in dependent_lineage populations of the harvester ant Pogonomyrmex barbatus." Molecular ecology 16.24 (2007): 5149-5155.	Suni, S. S., Gignoux, C., Gordon, D. M. 2007. Male parentage in dependent-lineage populations of the harvester ant Pogonomyrmex barbatus. Molecular Ecology 16(24): 5149-5155.---NA	NA	0	0	0	1	0	1.815	2.58	2.443, 2.342, 2.338, 1.815, 1.859, 2.580	6	2.601	NA	2	2.211, 2.990
Formicidae	Myrmicinae	Myrmicini	Pogonomyrmex_n.sp.ARG-01	ant	700	Holbrook et al., 2007 (citing Johnson unpublished data)	18	1	0	NA	NA	NA		NA	NA	0	0	0	0	1	NA	NA	NA	NA	NA	NA	NA	NA
Formicidae	Myrmicinae	Myrmicini	Pogonomyrmex_rugosus	ant	7740	Holldobler&Wilson, 1990 (citing Mackay, 1981)	4.02	1	0	NA	NA	NA		NA	NA	0	0	0	1	0	1.474	2.43	2.300, 2.219, 1.900, 1.627, 1.982, 1.474, 1.676, 2.430, 2.277, 2.361	10	2.701	NA	1	2.701
Formicidae	Formicinae	Formicini	Polyergus_breviceps	ant	NA	NA	NA	NA	NA	3	4	1	males in queenless nests. Page 191 the Ants	NA	NA	0	1	0	0	0	NA	NA	NA	NA	NA	NA	NA	NA
Formicidae	Formicinae	Formicini	Polyergus_lucidus	ant	NA	NA	NA	1	0	NA	NA	NA		NA	NA	0	1	0	0	0	NA	NA	NA	NA	NA	NA	NA	NA
Formicidae	Formicinae	Formicini	Polyergus_rufescens	ant	1025	Seifert, 2017; Novgorodova & Ryabinin, 2018	1	1	0	3	4	1	page 191 The Ants	Brunner, E., Trindl, A., Falk, K. H., Heinze, J., D'Ettorre, P. 2005. Reproductive conflict in social insects: male production by workers in a slave-making ant. Evolution 59(11): 2480-2482.---NA	NA	0	1	0	0	0	1.468	1.554	1.484, 1.496, 1.53, 1.554, 1.468	5	NA	NA	NA	NA
Formicidae	Formicinae	Camponotini	Polyrhachis_gestroi_rufiventris	ant	200	Holldobler&Wilson, 1990; Burchill & Moreau, 2016 - (citing Wilson, 1959)	NA	NA	NA	NA	NA	NA		NA	NA	0	0	0	0	4	NA	NA	NA	NA	NA	NA	NA	NA
Formicidae	Formicinae	Camponotini	Polyrhachis_robsoni	ant	NA	NA	NA	NA	NA	NA	NA	NA		NA	NA	1	0	0	0	0	NA	NA	NA	NA	NA	NA	NA	NA
Formicidae	Formicinae	Camponotini	Polyrhachis_sp.	ant	30	Burchill & Moreau, 2016 - (citing Kaspari & Vargo, 1995)	NA	NA	NA	NA	NA	NA		NA	NA	0	0	0	0	1	NA	NA	NA	NA	NA	NA	NA	NA
Formicidae	Myrmicinae	Myrmecinini	Pristomyrmex_punctatus	ant	22000	Holldobler&Wilson, 1990	NA	NA	NA	2	4	1	workers can produce males and also females by thelytoky. Page 191 The Ants	(For Pristomyrmex_pungens Peeters, C. 1991. The occurrence of sexual reproduction among ant workers. Biological Journal of the Linnaean Society 44: 141-152.) + Peeters, C. 1991. The occurrence of sexual reproduction among ant workers. Biological Journal of the Linnaean Society 44: 141-152.---NA	NA	0	0	1	0	0	NA	NA	NA	NA	NA	NA	NA	NA
Formicidae	Myrmicinae	Myrmecinini	Pristomyrmex_sp.	ant	100	Holldobler&Wilson, 1990; Burchill & Moreau, 2016 - (citing Kaspari & Vargo, 1995, citing Wilson, 1959)	NA	NA	NA	NA	NA	NA		NA	NA	0	0	0	0	1	NA	NA	NA	NA	NA	NA	NA	NA
Formicidae	Proceratiinae	Proceratiini	Proceratium_sp2	ant	17	Burchill & Moreau, 2016 - (citing Kaspari & Vargo, 1995)	NA	NA	NA	NA	NA	NA		NA	NA	0	0	0	0	1	NA	NA	NA	NA	NA	NA	NA	NA
Formicidae	Proceratiinae	Proceratiini	Proceratium_sp3	ant	13	Burchill & Moreau, 2016 - (citing Kaspari & Vargo, 1995)	NA	NA	NA	NA	NA	NA		NA	NA	0	0	0	0	1	NA	NA	NA	NA	NA	NA	NA	NA
Formicidae	Formicinae	Formicini	Proformica_ferreri	ant	NA	NA	NA	NA	NA	NA	NA	NA		NA	NA	0	0	0	0	0	NA	NA	NA	NA	NA	NA	NA	NA
Formicidae	Formicinae	Formicini	Proformica_longiseta	ant	476.95	Fjerdingstad, 2006; Tinaut et al., 2010; Jaffe et al., 2012 - (Fernandez-Escudero et al., 2001); Fern‚Äö√†√∂¬¨‚àûndez et al., 1994	1.23	3.4	1	NA	NA	NA		NA	NA	0	0	0	0	0	NA	NA	1.078	1	NA	NA	NA	NA
Formicidae	Formicinae	Formicini	Proformica_sp.	ant	288.5	Tinaut et al., 2010	NA	1	0	NA	NA	NA		NA	NA	0	0	0	0	1	NA	NA	NA	NA	NA	NA	NA	NA
Formicidae	Formicinae	Plagiolepidini	Pseudolasius_xene	ant	NA	NA	NA	NA	NA	NA	NA	NA		NA	NA	0	0	0	0	2	NA	NA	NA	NA	NA	NA	NA	NA
Formicidae	Pseudomyrmecinae	Pseudomyrmecini	Pseudomyrmex_peperi	ant	1958	Kautz et al., 2009	NA	NA	1	NA	NA	NA		NA	NA	0	0	0	0	0	NA	NA	NA	NA	NA	NA	NA	NA
Formicidae	Pseudomyrmecinae	Pseudomyrmecini	Pseudomyrmex_veneficus	ant	NA	Janzen, 1975	NA	NA	1	NA	NA	NA		NA	NA	1	0	0	0	0	NA	NA	NA	NA	NA	NA	NA	NA
Formicidae	Ponerinae	Ponerini	Pseudoneoponera_sublaevis	ant	9	Monnin & Peeters, 2008 (citing Peeters et al., 1991 + Ito & Higashi, 1991 + Higashi et al., 1994); Burchill & Moreau, 2016 - (citing Kaspari & Vargo, 1995)	NA	NA	0	1	4	1	gamergates. AntWiki	NA	NA	0	0	0	0	0	NA	NA	NA	NA	NA	NA	NA	NA
Formicidae	Ponerinae	Ponerini	Pseudoneoponera_tridentata	ant	51.14	Monnin & Peeters, 2008 (citing Sommer et al., 1994)	NA	NA	1	1	4	1	Queens and gamergates can cohabit in the same colonies of P. tridentata (Sommer & Hölldobler 1992; Sommer et al. 1994). Some dealated queens do not lay eggs because they are behaviourally dominated by gamergates.AntWiki	NA	NA	0	0	0	0	0	NA	NA	NA	NA	NA	NA	NA	NA
Formicidae	Myrmicinae	Dacetini	Pyramica_alberti	ant	NA	NA	NA	NA	NA	NA	NA	NA		NA	NA	0	0	0	0	2	NA	NA	NA	NA	NA	NA	NA	NA
Formicidae	Myrmicinae	Dacetini	Pyramica_bauderi	ant	NA	NA	NA	NA	NA	NA	NA	NA		NA	NA	0	0	0	0	2	NA	NA	NA	NA	NA	NA	NA	NA
Formicidae	Myrmicinae	Dacetini	Pyramica_bunki	ant	40	King & Porter, 2007	NA	NA	NA	NA	NA	NA		NA	NA	0	0	0	0	2	NA	NA	NA	NA	NA	NA	NA	NA
Formicidae	Myrmicinae	Dacetini	Pyramica_creightoni	ant	50	King & Porter, 2007	NA	NA	NA	NA	NA	NA		NA	NA	0	0	0	0	2	NA	NA	NA	NA	NA	NA	NA	NA
Formicidae	Myrmicinae	Dacetini	Pyramica_ohioensis	ant	53	Geraghty et al., 2007	NA	NA	NA	NA	NA	NA		NA	NA	0	0	0	0	0	NA	NA	NA	NA	NA	NA	NA	NA
Formicidae	Myrmicinae	Dacetini	Pyramica_ornata	ant	20	Geraghty et al., 2007	NA	NA	NA	NA	NA	NA		NA	NA	0	0	0	0	2	NA	NA	NA	NA	NA	NA	NA	NA
Formicidae	Myrmicinae	Dacetini	Pyramica_pergandei	ant	NA	NA	NA	NA	NA	NA	NA	NA		NA	NA	0	0	0	0	2	NA	NA	NA	NA	NA	NA	NA	NA
Formicidae	Myrmicinae	Dacetini	Pyramica_schulzi	ant	NA	NA	NA	NA	NA	NA	NA	NA		NA	NA	0	0	0	0	2	NA	NA	NA	NA	NA	NA	NA	NA
Formicidae	Myrmicinae	Dacetini	Pyramica_sp3	ant	50	www.antprofiler.org	NA	NA	NA	NA	NA	NA		NA	NA	0	0	0	0	1	NA	NA	NA	NA	NA	NA	NA	NA
Formicidae	Myrmicinae	Dacetini	Pyramica_talpa	ant	NA	NA	NA	NA	NA	NA	NA	NA		NA	NA	0	0	0	0	2	NA	NA	NA	NA	NA	NA	NA	NA
Formicidae	Ectatomminae	Ectatommini	Rhytidoponera_aurata	ant	182	Monnin & Peeters, 2008 (citing Komene et al., 1999)	NA	22	NA	1	4	1	gamergates and queenless. Komene, Y., Higashi, S., Ito, F. & Miyata, H. 1999. Effect of colony size on the number of gamergates in the queenless ponerine ant Rhytidoponera aurata. Insectes Sociaux 46(1): 29-33.	Komene, Y., Higashi, S., Ito, F. & Miyata, H. 1999. Effect of colony size on the number of gamergates in the queenless ponerine ant Rhytidoponera aurata. Insectes Sociaux 46(1): 29-33.---NA	NA	0	0	0	0	0	NA	NA	NA	NA	NA	NA	NA	NA
Formicidae	Ectatomminae	Ectatommini	Rhytidoponera_chalybaea	ant	265.37	Shik, 2008 (citing Ward, 1983); H‚Äö√†√∂‚Äö√†√álldobler & Wilson, 1990; Monnin & Peeters, 2008 (citing Ward, 1983)	1	1	0	2	4	1	workers can mate and have females but not in queenright colonies, this species also has real queens. see page 190 of Holldobler and Wilson The Ants	Peeters, C. 1991. The occurrence of sexual reproduction among ant workers. Biological Journal of the Linnaean Society 44: 141-152.---NA	NA	0	0	0	0	0	1.304	1.396	1.396, 1.358, 1.353, 1.342, 1.304	5	NA	NA	NA	NA
Formicidae	Ectatomminae	Ectatommini	Rhytidoponera_confusa	ant	216.58	Holldobler&Wilson, 1990; Villet, 1990; Monnin & Peeters, 2008 (citing Ward, 1983)	1	1	0	2	4	1	workers can mate and have females but not in queenright colonies. see page 190 of Holldobler and Wilson The Ants	Crosland, M. W. J. 1990. The influence of the queen, colony size and worker ovarian development on nestmate recognition in ther ant Rhytidoponera confusa. Anim. Behav. 39: 413-425.---Peeters, C. 1991. The occurrence of sexual reproduction among ant workers. Biological Journal of the Linnaean Society 44: 141-152.	Peeters, C. 1991. The occurrence of sexual reproduction among ant workers. Biological Journal of the Linnaean Society 44: 141-152.	0	0	0	0	0	1.11	1.335	1.305, 1.335, 1.110	3	NA	NA	NA	NA
Formicidae	Ectatomminae	Ectatommini	Rhytidoponera_mayri	ant	531.77	Tek Tay et al., 1997; Monnin & Peeters, 2008 (citing Pamilo et al., 1985 + Peeters, 1987 + Tay & Crozier, 2000)	NA	20	1	2	4	1	workers can mate and produce eggs but not in queenright colonies. True queens recorded in this genus so it is assumed that gamergate reproduction is less than queens. see page 190 in Holldobler and Wilson The Ants	Peeters, C. 1991. The occurrence of sexual reproduction among ant workers. Biological Journal of the Linnaean Society 44: 141-152.---NA	NA	0	0	0	0	0	NA	NA	NA	NA	NA	NA	NA	NA
Formicidae	Ectatomminae	Ectatommini	Rhytidoponera_metallica	ant	381	Thomas & Elgar, 2003; Monnin & Peeters, 2008 (citing Chapuisat & Crozier, 2001 + Thomas & Elgar, 2003)	NA	NA	1	2	4	1	workers can mate and produce eggs but not in queenright colonies. True queens recorded in this genus so it is assumed that gamergate reproduction is less than queens. see page 190 in Holldobler and Wilson The Ants	Peeters, C. 1991. The occurrence of sexual reproduction among ant workers. Biological Journal of the Linnaean Society 44: 141-152.---NA	NA	0	0	0	0	0	NA	NA	NA	NA	NA	NA	NA	NA
Formicidae	Ectatomminae	Ectatommini	Rhytidoponera_sp.	ant	500	Villet, 1990	NA	NA	1	NA	NA	NA		NA	NA	0	0	0	0	1	NA	NA	NA	NA	NA	NA	NA	NA
Formicidae	Ectatomminae	Ectatommini	Rhytidoponera_sp.12	ant	577	Jaffe et al., 2012 (Peeters & Ito, 2001)	1.01	22	1	NA	NA	NA		Peeters, C. 1991. The occurrence of sexual reproduction among ant workers. Biological Journal of the Linnaean Society 44: 141-152.---NA	NA	0	0	0	0	1	NA	NA	NA	NA	NA	NA	NA	NA
Formicidae	Myrmicinae	Solenopsidini	Rogeria_sp.1	ant	107	Burchill & Moreau, 2016 - (citing Kaspari & Vargo, 1995)	NA	NA	NA	NA	NA	NA		NA	NA	0	0	0	0	1	NA	NA	NA	NA	NA	NA	NA	NA
Formicidae	Formicinae	Formicini	Rossomyrmex_anatolicus	ant	78.6	Tinaut et al., 2010	NA	1	0	NA	NA	NA		NA	NA	0	1	0	0	0	NA	NA	NA	NA	NA	NA	NA	NA
Formicidae	Formicinae	Formicini	Rossomyrmex_minuchae	ant	126.86	Tinaut et al., 2010	1	1	0	NA	NA	NA		NA	NA	0	1	0	0	0	1.275	1.294	1.275, 1.294	2	NA	NA	NA	NA
Formicidae	Formicinae	Formicini	Rossomyrmex_quandratinodus	ant	58.7	Tinaut et al., 2010 (some of their own data and citing Marikovsky, 1974)	NA	1	0	NA	NA	NA		NA	NA	0	1	0	0	0	NA	NA	NA	NA	NA	NA	NA	NA
Formicidae	Myrmicinae	Attini	Sericomyrmex_cf.amabilis	ant	NA	NA	1.244	1	0	NA	NA	NA		NA	NA	0	0	0	0	1	NA	NA	NA	NA	NA	NA	NA	NA
Formicidae	Ponerinae	Ponerini	Simopelta_spp.	ant	1500	Burchill & Moreau, 2016 - (citing Gotwald & Brown, 1965)	NA	NA	NA	NA	NA	NA		NA	NA	0	0	0	0	1	NA	NA	NA	NA	NA	NA	NA	NA
Formicidae	Myrmicinae	Solenopsidini	Solenopsis_abdita	ant	NA	NA	NA	NA	NA	4	4	0	genus described as having workers that lack ovaries ---- Khila A, Abouheif E. Evaluating the role of reproductive constraints in ant social evolution. Philos Trans R Soc Lond B Biol Sci. 2010 Feb 27;365(1540):617-30.	NA	NA	0	0	0	0	0	NA	NA	NA	NA	NA	NA	NA	NA
Formicidae	Myrmicinae	Solenopsidini	Solenopsis_carolinensis	ant	NA	NA	NA	NA	NA	4	4	0	genus described as having workers that lack ovaries ---- Khila A, Abouheif E. Evaluating the role of reproductive constraints in ant social evolution. Philos Trans R Soc Lond B Biol Sci. 2010 Feb 27;365(1540):617-30.	NA	NA	0	0	0	0	0	NA	NA	NA	NA	NA	NA	NA	NA
Formicidae	Myrmicinae	Solenopsidini	Solenopsis_CO	ant	42	Kaspari & Vargo, 1995	NA	NA	NA	4	4	0	genus described as having workers that lack ovaries ---- Khila A, Abouheif E. Evaluating the role of reproductive constraints in ant social evolution. Philos Trans R Soc Lond B Biol Sci. 2010 Feb 27;365(1540):617-30.	NA	NA	0	0	0	0	1	NA	NA	NA	NA	NA	NA	NA	NA
Formicidae	Myrmicinae	Solenopsidini	Solenopsis_COR	ant	47	Kaspari & Vargo, 1995	NA	NA	NA	4	4	0	genus described as having workers that lack ovaries ---- Khila A, Abouheif E. Evaluating the role of reproductive constraints in ant social evolution. Philos Trans R Soc Lond B Biol Sci. 2010 Feb 27;365(1540):617-30.	NA	NA	0	0	0	0	1	NA	NA	NA	NA	NA	NA	NA	NA
Formicidae	Myrmicinae	Solenopsidini	Solenopsis_GA	ant	19	Kaspari & Vargo, 1995	NA	NA	NA	4	4	0	genus described as having workers that lack ovaries ---- Khila A, Abouheif E. Evaluating the role of reproductive constraints in ant social evolution. Philos Trans R Soc Lond B Biol Sci. 2010 Feb 27;365(1540):617-30.	NA	NA	0	0	0	0	1	NA	NA	NA	NA	NA	NA	NA	NA
Formicidae	Myrmicinae	Solenopsidini	Solenopsis_geminata	ant	64000	Fjerdingstad, 2006; King & Porter, 2007	1.02	10.4	1	4	4	0	genus described as having workers that lack ovaries ---- Khila A, Abouheif E. Evaluating the role of reproductive constraints in ant social evolution. Philos Trans R Soc Lond B Biol Sci. 2010 Feb 27;365(1540):617-30.	NA	NA	1	0	0	1	0	0.46	2.302	0.741, 1.157, 1.646, 0.751, 0.746, 0.590, 1.049, 0.547, 0.724, 1.047, 1.657, 2.140, 0.695, 0.681, 0.604, 0.892, 0.460, 1.722, 0.574, 0.647, 0.644, 0.600, 0.672, 0.582, 0.644, 0.572, 1.487, 1.248, 1.595, 1.022, 0.694, 1.181, 1.610, 2.302, 2.298, 1.383, 1.273, 1.421	37	1.511	NA	10	1.450, 1.579, 1.679, 1.540, 1.411, 1.498, 1.377, 1.460, 1.773, 1.339
Formicidae	Myrmicinae	Solenopsidini	Solenopsis_invicta	ant	156667	Fjerdingstad, 2006; Holldobler & Wilson 1990; Kaspari & Vargo, 1995 ; King &Porter, 2007	1	32	1	4	4	1	no offspring. Suni, Sevan S., Christopher Gignoux, and Deborah M. Gordon. "Male parentage in dependent_lineage populations of the harvester ant Pogonomyrmex barbatus." Molecular ecology 16.24 (2007): 5149-5155.	Hawkings, C. & Tamborindeguy, C. Expression analysis of vitellogenins in the workers of the red imported fire ant (Solenopsis invicta). PeerJ 6: e4875.---NA	NA	2	0	0	0	0	0.853	1.42	1.314, 1.085, 1.133, 0.890, 1.112, 0.853, 1.420, 1.318,	8	1.34	NA	2	1.414, 1.265
Formicidae	Myrmicinae	Solenopsidini	Solenopsis_lou	ant	NA	NA	NA	NA	NA	4	4	0	genus described as having workers that lack ovaries ---- Khila A, Abouheif E. Evaluating the role of reproductive constraints in ant social evolution. Philos Trans R Soc Lond B Biol Sci. 2010 Feb 27;365(1540):617-30.	NA	NA	0	0	0	0	0	NA	NA	NA	NA	NA	NA	NA	NA
Formicidae	Myrmicinae	Solenopsidini	Solenopsis_MEK-005	ant	NA	NA	NA	NA	NA	4	4	0	genus described as having workers that lack ovaries ---- Khila A, Abouheif E. Evaluating the role of reproductive constraints in ant social evolution. Philos Trans R Soc Lond B Biol Sci. 2010 Feb 27;365(1540):617-30.	NA	NA	0	0	0	0	1	NA	NA	NA	NA	NA	NA	NA	NA
Formicidae	Myrmicinae	Solenopsidini	Solenopsis_MI	ant	16	Kaspari & Vargo, 1995	NA	NA	NA	4	4	0	genus described as having workers that lack ovaries ---- Khila A, Abouheif E. Evaluating the role of reproductive constraints in ant social evolution. Philos Trans R Soc Lond B Biol Sci. 2010 Feb 27;365(1540):617-30.	NA	NA	0	0	0	0	1	NA	NA	NA	NA	NA	NA	NA	NA
Formicidae	Myrmicinae	Solenopsidini	Solenopsis_OR	ant	140	Kaspari & Vargo, 1995	NA	NA	NA	4	4	0	genus described as having workers that lack ovaries ---- Khila A, Abouheif E. Evaluating the role of reproductive constraints in ant social evolution. Philos Trans R Soc Lond B Biol Sci. 2010 Feb 27;365(1540):617-30.	NA	NA	0	0	0	0	1	NA	NA	NA	NA	NA	NA	NA	NA
Formicidae	Myrmicinae	Solenopsidini	Solenopsis_papuana	ant	NA	NA	NA	NA	NA	4	4	0	genus described as having workers that lack ovaries ---- Khila A, Abouheif E. Evaluating the role of reproductive constraints in ant social evolution. Philos Trans R Soc Lond B Biol Sci. 2010 Feb 27;365(1540):617-30.	NA	NA	0	0	0	0	0	NA	NA	NA	NA	NA	NA	NA	NA
Formicidae	Myrmicinae	Solenopsidini	Solenopsis_PL	ant	54	Kaspari & Vargo, 1995	NA	NA	NA	4	4	0	genus described as having workers that lack ovaries ---- Khila A, Abouheif E. Evaluating the role of reproductive constraints in ant social evolution. Philos Trans R Soc Lond B Biol Sci. 2010 Feb 27;365(1540):617-30.	NA	NA	0	0	0	0	1	NA	NA	NA	NA	NA	NA	NA	NA
Formicidae	Myrmicinae	Solenopsidini	Solenopsis_PO	ant	185	Kaspari & Vargo, 1995	NA	NA	NA	4	4	0	genus described as having workers that lack ovaries ---- Khila A, Abouheif E. Evaluating the role of reproductive constraints in ant social evolution. Philos Trans R Soc Lond B Biol Sci. 2010 Feb 27;365(1540):617-30.	NA	NA	0	0	0	0	1	NA	NA	NA	NA	NA	NA	NA	NA
Formicidae	Myrmicinae	Solenopsidini	Solenopsis_saevissima	ant	NA	NA	NA	NA	NA	4	4	0	genus described as having workers that lack ovaries ---- Khila A, Abouheif E. Evaluating the role of reproductive constraints in ant social evolution. Philos Trans R Soc Lond B Biol Sci. 2010 Feb 27;365(1540):617-30.	NA	NA	1	0	0	0	0	NA	NA	NA	NA	NA	NA	NA	NA
Formicidae	Myrmicinae	Solenopsidini	Solenopsis_SO	ant	555	Kaspari & Vargo, 1995	NA	NA	NA	4	4	0	genus described as having workers that lack ovaries ---- Khila A, Abouheif E. Evaluating the role of reproductive constraints in ant social evolution. Philos Trans R Soc Lond B Biol Sci. 2010 Feb 27;365(1540):617-30.	NA	NA	0	0	0	0	1	NA	NA	NA	NA	NA	NA	NA	NA
Formicidae	Myrmicinae	Solenopsidini	Solenopsis_sp.1	ant	NA	NA	NA	NA	NA	4	4	0	genus described as having workers that lack ovaries ---- Khila A, Abouheif E. Evaluating the role of reproductive constraints in ant social evolution. Philos Trans R Soc Lond B Biol Sci. 2010 Feb 27;365(1540):617-30.	NA	NA	0	0	0	0	1	NA	NA	NA	NA	NA	NA	NA	NA
Formicidae	Myrmicinae	Solenopsidini	Solenopsis_sp.2	ant	NA	NA	NA	NA	NA	4	4	0	genus described as having workers that lack ovaries ---- Khila A, Abouheif E. Evaluating the role of reproductive constraints in ant social evolution. Philos Trans R Soc Lond B Biol Sci. 2010 Feb 27;365(1540):617-30.	NA	NA	0	0	0	0	1	NA	NA	NA	NA	NA	NA	NA	NA
Formicidae	Myrmicinae	Solenopsidini	Solenopsis_sp.nr.abdita	ant	200	King & Porter, 2007	NA	NA	NA	4	4	0	genus described as having workers that lack ovaries ---- Khila A, Abouheif E. Evaluating the role of reproductive constraints in ant social evolution. Philos Trans R Soc Lond B Biol Sci. 2010 Feb 27;365(1540):617-30.	NA	NA	0	0	0	0	1	NA	NA	NA	NA	NA	NA	NA	NA
Formicidae	Myrmicinae	Solenopsidini	Solenopsis_sp.nr.carolinensis	ant	200	King & Porter, 2007	NA	NA	NA	4	4	0	genus described as having workers that lack ovaries ---- Khila A, Abouheif E. Evaluating the role of reproductive constraints in ant social evolution. Philos Trans R Soc Lond B Biol Sci. 2010 Feb 27;365(1540):617-30.	NA	NA	0	0	0	0	1	NA	NA	NA	NA	NA	NA	NA	NA
Formicidae	Myrmicinae	Solenopsidini	Solenopsis_SS	ant	184	Kaspari & Vargo, 1995	NA	NA	NA	4	4	0	genus described as having workers that lack ovaries ---- Khila A, Abouheif E. Evaluating the role of reproductive constraints in ant social evolution. Philos Trans R Soc Lond B Biol Sci. 2010 Feb 27;365(1540):617-30.	NA	NA	0	0	0	0	1	NA	NA	NA	NA	NA	NA	NA	NA
Formicidae	Myrmicinae	Solenopsidini	Solenopsis_texana	ant	NA	NA	NA	NA	NA	4	4	0	genus described as having workers that lack ovaries ---- Khila A, Abouheif E. Evaluating the role of reproductive constraints in ant social evolution. Philos Trans R Soc Lond B Biol Sci. 2010 Feb 27;365(1540):617-30.	NA	NA	0	0	0	0	0	NA	NA	NA	NA	NA	NA	NA	NA
Formicidae	Myrmicinae	Solenopsidini	Solenopsis_TT	ant	44	Kaspari & Vargo, 1995	NA	NA	NA	4	4	0	genus described as having workers that lack ovaries ---- Khila A, Abouheif E. Evaluating the role of reproductive constraints in ant social evolution. Philos Trans R Soc Lond B Biol Sci. 2010 Feb 27;365(1540):617-30.	NA	NA	0	0	0	0	1	NA	NA	NA	NA	NA	NA	NA	NA
Formicidae	Myrmicinae	Solenopsidini	Solenopsis_xyloni	ant	NA	NA	NA	NA	NA	4	4	0	genus described as having workers that lack ovaries ---- Khila A, Abouheif E. Evaluating the role of reproductive constraints in ant social evolution. Philos Trans R Soc Lond B Biol Sci. 2010 Feb 27;365(1540):617-30.	NA	NA	0	0	0	1	0	NA	NA	NA	NA	NA	NA	NA	NA
Formicidae	Dorylinae	NA	Sphinctomyrmex_cfsteinheili	ant	240	Burchill & Moreau, 2016 - (citing Kaspari & Vargo, 1995)	NA	NA	NA	NA	NA	NA		NA---Peeters, C. 1991. The occurrence of sexual reproduction among ant workers. Biological Journal of the Linnaean Society 44: 141-152.	Peeters, C. 1991. The occurrence of sexual reproduction among ant workers. Biological Journal of the Linnaean Society 44: 141-152.	0	0	0	0	1	NA	NA	NA	NA	NA	NA	NA	NA
Formicidae	Myrmicinae	Stenammini	Stenamma_sp.	ant	12	Kaspari & Vargo, 1995	NA	NA	NA	NA	NA	NA		NA	NA	0	0	0	0	1	NA	NA	NA	NA	NA	NA	NA	NA
Formicidae	Ectatomminae	Ectatommini	Stictoponera_coxalis	ant	NA	NA	NA	NA	NA	NA	NA	NA		NA	NA	0	0	0	0	0	NA	NA	NA	NA	NA	NA	NA	NA
Formicidae	Ectatomminae	Ectatommini	Stictoponera_menadensis	ant	113	Peeters & Ito, 2001; Gobin & Peeters, 2001; Gobin et al., 1998; Monnin & Peeters, 2008 (citing Gobin et al., 1998)	NA	NA	NA	1	4	1	queenless gamergates ---- Gobin, B., Billen, J. & Peeters, C. 2001. Dominance interactions regulate worker mating in the polygynous ponerine ant Gnamptogenys menadensis. Ethology 107(6): 495-508.	Gobin, B., Billen, J. & Peeters, C. 2001. Dominance interactions regulate worker mating in the polygynous ponerine ant Gnamptogenys menadensis. Ethology 107(6): 495-508.---NA	NA	0	0	0	0	0	NA	NA	NA	NA	NA	NA	NA	NA
Formicidae	Amblyoponinae	Amblyoponini	Stigmatomma_reclinatum	ant	101.13	Billen et al., 2005; Monnin & Peeters, 2008 (citing Ito, 1993b); Burchill & Moreau, 2016 - (citing Monnin & Peeters, 2008)	NA	6	1	1	4	1	queenless gamergates ---- Ito, F. 1993. Observation of group recruitment to prey in a primitive ponerine ant Amblyopone sp. (reclinata group) (Hymenoptera: Formicidae). Insectes Sociaux 40: 163-167.	Ito, F. 1993. Observation of group recruitment to prey in a primitive ponerine ant Amblyopone sp. (reclinata group) (Hymenoptera: Formicidae). Insectes Sociaux 40: 163-167.---NA	NA	0	0	0	0	0	NA	NA	NA	NA	NA	NA	NA	NA
Formicidae	Ponerinae	Ponerini	Streblognathus_aethiopicus	ant	33.43	Villet, 1990; Monnin & Peeters, 2008 (citing Ware et al., 1990 + Cuvillier-Hot, 2002); Kaspari & Vargo, 1995	NA	NA	0	1	4	1	queenless gamergates.----- Schluns, E. A., Neumann, P., Schluns, H., Hepburn, H. R. & Mortiz, R. F. A. 2006. Nestmate recognition and genetic variability among individuals from nests of the queenless ponerine ant, Streblognathus aethiopicus Smith (Hymenoptera: Formicidae). African Entomology 14(1): 95-102.	Schluns, E. A., Neumann, P., Schluns, H., Hepburn, H. R. & Mortiz, R. F. A. 2006. Nestmate recognition and genetic variability among individuals from nests of the queenless ponerine ant, Streblognathus aethiopicus Smith (Hymenoptera: Formicidae). African Entomology 14(1): 95-102.---NA	NA	0	0	0	0	0	NA	NA	NA	NA	NA	4.4	NA	NA
Formicidae	Ponerinae	Ponerini	Streblognathus_peetersi	ant	95	Monnin & Peeters, 2008 (citing Cuvillier-Hot, 2002)	NA	NA	NA	1	4	1	queenless gamergates ---- Brent, C., Peeters, C., Dietmann, V., Crewe, R. & Vargo, E. 2006. Hormonal correlates of reproductive status in the queenless ponerine ant, Streblognathus peetersi. Journal of Comparative Physiology A - Neuroethology Sensory Neural and Behavioural Physiology 192(2): 315-320.	Brent, C., Peeters, C., Dietmann, V., Crewe, R. & Vargo, E. 2006. Hormonal correlates of reproductive status in the queenless ponerine ant, Streblognathus peetersi. Journal of Comparative Physiology A - Neuroethology Sensory Neural and Behavioural Physiology 192(2): 315-320.---NA	NA	0	0	0	0	0	NA	NA	NA	NA	NA	NA	NA	NA
Formicidae	Myrmicinae	Tetramoriini	Strongylognathus_testaceus	ant	NA	NA	NA	NA	NA	NA	NA	NA		NA	NA	0	1	0	0	0	NA	NA	NA	NA	NA	NA	NA	NA
Formicidae	Myrmicinae	Dacetini	Strumigenys_augustandrewi	ant	NA	NA	NA	NA	NA	NA	NA	NA		NA	NA	0	0	0	0	0	NA	NA	NA	NA	NA	NA	NA	NA
Formicidae	Myrmicinae	Dacetini	Strumigenys_bajarii	ant	400	Holldobler&Wilson, 1990	NA	NA	NA	NA	NA	NA		NA	NA	0	0	0	0	2	NA	NA	NA	NA	NA	NA	NA	NA
Formicidae	Myrmicinae	Dacetini	Strumigenys_br	ant	15	Kaspari & Vargo, 1995	NA	NA	NA	NA	NA	NA		NA	NA	0	0	0	0	1	NA	NA	NA	NA	NA	NA	NA	NA
Formicidae	Myrmicinae	Dacetini	Strumigenys_elongata	ant	NA	NA	NA	NA	NA	NA	NA	NA		NA	NA	0	0	0	0	0	NA	NA	NA	NA	NA	NA	NA	NA
Formicidae	Myrmicinae	Dacetini	Strumigenys_gl	ant	18	Kaspari & Vargo, 1995	NA	NA	NA	NA	NA	NA		NA	NA	0	0	0	0	1	NA	NA	NA	NA	NA	NA	NA	NA
Formicidae	Myrmicinae	Dacetini	Strumigenys_hexamera	ant	22.33	Masuko, 2013	NA	NA	0	4	4	1	workers have no ovaries but queens can produce females without mating through thelytoky. --- Masuko, K. 2013. Thelytokous parthenogenesis in the ant Strumigenys hexamera (Hymenoptera: Formicidae). Annals of the Entomological Society of America 106(4): 479-484.	Masuko, K. 2013. Thelytokous parthenogenesis in the ant Strumigenys hexamera (Hymenoptera: Formicidae). Annals of the Entomological Society of America 106(4): 479-484.---NA	NA	0	0	1	0	0	NA	NA	NA	NA	NA	NA	NA	NA
Formicidae	Myrmicinae	Dacetini	Strumigenys_lj	ant	16	Kaspari & Vargo, 1995	NA	NA	NA	NA	NA	NA		NA	NA	0	0	0	0	1	NA	NA	NA	NA	NA	NA	NA	NA
Formicidae	Myrmicinae	Dacetini	Strumigenys_ljls	ant	48	Kaspari & Vargo, 1995	NA	NA	NA	NA	NA	NA		NA	NA	0	0	0	0	1	NA	NA	NA	NA	NA	NA	NA	NA
Formicidae	Myrmicinae	Dacetini	Strumigenys_margaritae	ant	NA	NA	NA	NA	NA	NA	NA	NA		NA	NA	0	0	0	0	0	NA	NA	NA	NA	NA	NA	NA	NA
Formicidae	Myrmicinae	Dacetini	Strumigenys_membranifera	ant	196	Ito et al., 2010	NA	5.3	1	4	4	1	workers have no ovaries --- Ito, F., Touyama, Y., Gotoh, A., Kitahiro, S. & Billen, J. 2010. Thelytokous parthenogenesis by queens in the dacetine ant Pyramica membranifera (Hymenoptera: Formicidae). Naturwissenschaften 97(8): 725-728.	Ito, F., Touyama, Y., Gotoh, A., Kitahiro, S. & Billen, J. 2010. Thelytokous parthenogenesis by queens in the dacetine ant Pyramica membranifera (Hymenoptera: Formicidae). Naturwissenschaften 97(8): 725-728.---NA	NA	0	0	1	0	0	NA	NA	NA	NA	NA	NA	NA	NA
Formicidae	Myrmicinae	Dacetini	Strumigenys_mi	ant	48	Kaspari & Vargo, 1995	NA	NA	NA	NA	NA	NA		NA	NA	0	0	0	0	1	NA	NA	NA	NA	NA	NA	NA	NA
Formicidae	Myrmicinae	Dacetini	Strumigenys_nf	ant	26	Kaspari & Vargo, 1995	NA	NA	NA	NA	NA	NA		NA	NA	0	0	0	0	1	NA	NA	NA	NA	NA	NA	NA	NA
Formicidae	Myrmicinae	Dacetini	Strumigenys_pilinasis	ant	NA	NA	NA	NA	NA	NA	NA	NA		NA	NA	0	0	0	0	0	NA	NA	NA	NA	NA	NA	NA	NA
Formicidae	Myrmicinae	Dacetini	Strumigenys_pulchella	ant	NA	NA	NA	NA	NA	NA	NA	NA		NA	NA	0	0	0	0	0	NA	NA	NA	NA	NA	NA	NA	NA
Formicidae	Myrmicinae	Dacetini	Strumigenys_rogeri	ant	100	King & Porter, 2007	NA	NA	NA	4	4	1	workers have no ovaries --- Lee, C., Hsu, S., Yang, C. & Lin, C. 2018. Thelytokous parthenogenesis in the exotic dacetine ant Strumigenys rogeri (Hymenoptera: Formicidae) in Taiwan. Entomological Science 21(1): 28-33.	Lee, C., Hsu, S., Yang, C. & Lin, C. 2018. Thelytokous parthenogenesis in the exotic dacetine ant Strumigenys rogeri (Hymenoptera: Formicidae) in Taiwan. Entomological Science 21(1): 28-33.---NA	NA	0	0	1	0	0	NA	NA	NA	NA	NA	NA	NA	NA
Formicidae	Myrmicinae	Dacetini	Strumigenys_sp 1	ant	50	Burchill & Moreau, 2016 - (citing Wilson, 1959)	NA	NA	NA	NA	NA	NA		NA	NA	0	0	0	0	1	NA	NA	NA	NA	NA	NA	NA	NA
Formicidae	Myrmicinae	Dacetini	Strumigenys_sp.1	ant	80	Kaspari & Vargo, 1995	NA	NA	NA	NA	NA	NA		NA	NA	0	0	0	0	1	NA	NA	NA	NA	NA	NA	NA	NA
Formicidae	Myrmicinae	Dacetini	Strumigenys_sp1	ant	200	Burchill & Moreau, 2016 - (citing Wilson, 1959)	NA	NA	NA	NA	NA	NA		NA	NA	0	0	0	0	1	NA	NA	NA	NA	NA	NA	NA	NA
Formicidae	Myrmicinae	Dacetini	Strumigenys_wk	ant	26	Kaspari & Vargo, 1995	NA	NA	NA	NA	NA	NA		NA	NA	0	0	0	0	1	NA	NA	NA	NA	NA	NA	NA	NA
Formicidae	Dolichoderinae	Tapinomini	Tapinoma_melanocephalum	ant	500	Holldobler&Wilson, 1990	NA	NA	NA	NA	NA	NA		De Jesus, C. M. & Bueno, O. 2007. Ghost-ant: post-embryonic development of the worker caste of Tapinoma melanocephalum (Hymenoptera: Formicidae). Sociobiology 50(2): 583-597.---NA	NA	2	0	0	0	0	NA	NA	NA	NA	NA	NA	NA	NA
Formicidae	Dolichoderinae	Tapinomini	Tapinoma_nigerrimum	ant	NA	NA	NA	NA	NA	NA	NA	NA		NA	NA	0	0	0	0	0	NA	NA	NA	NA	NA	NA	NA	NA
Formicidae	Dolichoderinae	Tapinomini	Tapinoma_sessile	ant	178.74	Geraghty et al., 2007; Buczkowski & Bennett, 2008	NA	1.5	1	NA	NA	NA		NA	NA	1	0	0	0	0	NA	NA	NA	NA	NA	NA	NA	NA
Formicidae	Dolichoderinae	Tapinomini	Technomyrmex_albipes	ant	2912000	Tsuji & Yamauchi, 1994	NA	NA	NA	3	4	1	males in queenless nests and possible thelytoky female production. Page 191 The Ants	Yamauchi, K., Furukawa, T., Kinomura, K., Takamine, H. & Tsuji, K. 1991. Secondary polygyny by inbred wingless sexuals in the dolichoderine ant Technomyrmex albipes. Behav Ecol Sociobiol 29: 313-319.---NA	NA	2	0	0	0	0	NA	NA	NA	NA	NA	NA	NA	NA
Formicidae	Dolichoderinae	Tapinomini	Technomyrmex_difficilis	ant	NA	NA	NA	NA	NA	NA	NA	NA		NA	NA	2	0	0	0	0	NA	NA	NA	NA	NA	NA	NA	NA
Formicidae	Myrmicinae	Formicoxenini	Temnothorax_acervorum	ant	NA	NA	NA	NA	NA	3	4	0	assumed males in queenless colonies, inferred from descriptions of several species in genus and no indication of intrageneric variation	NA	NA	0	0	0	0	2	NA	NA	NA	NA	NA	NA	NA	NA
Formicidae	Myrmicinae	Formicoxenini	Temnothorax_americanus	ant	4.25	Hammond&Keller, 2004; Kramer et al., 2014; Blatrix & Herbers, 2003	1.16	1	0	3	3	1	male production in both queenless and queenright. Page 191 The Ants	NA	NA	0	1	0	0	0	0.638	0.711	0.662, 0.648, 0.638, 0.700, 0.711	5	NA	NA	NA	NA
Formicidae	Myrmicinae	Formicoxenini	Temnothorax_cf. andrei	ant	45.5	Guenard et al., 2016 (citing Ruppell et al., 2001a)	NA	2.4	1	3	4	0	assumed males in queenless colonies, inferred from descriptions of several species in genus and no indication of intrageneric variation	NA	NA	0	0	0	0	1	NA	NA	NA	NA	NA	NA	NA	NA
Formicidae	Myrmicinae	Formicoxenini	Temnothorax_duloticus	ant	12	Burchill & Moreau, 2016 - (citing Beckers et al., 1989)	NA	NA	NA	3	4	0	assumed males in queenless colonies, inferred from descriptions of several species in genus and no indication of intrageneric variation	NA	NA	0	1	0	0	0	NA	NA	NA	NA	NA	NA	NA	NA
Formicidae	Myrmicinae	Formicoxenini	Temnothorax_gordiagini	ant	NA	NA	NA	NA	NA	3	4	0	assumed males in queenless colonies, inferred from descriptions of several species in genus and no indication of intrageneric variation	NA	NA	0	0	0	0	0	NA	NA	NA	NA	NA	NA	NA	NA
Formicidae	Myrmicinae	Formicoxenini	Temnothorax_minutissimus	ant	NA	NA	NA	NA	1	3	4	0	assumed males in queenless colonies, inferred from descriptions of several species in genus and no indication of intrageneric variation	NA	NA	0	1	0	0	0	NA	NA	NA	NA	NA	NA	NA	NA
Formicidae	Myrmicinae	Formicoxenini	Terataner_sp. d	ant	7	Kaspari & Vargo, 1995	NA	NA	NA	NA	NA	NA		NA	NA	0	0	0	0	1	NA	NA	NA	NA	NA	NA	NA	NA
Formicidae	Myrmicinae	Formicoxenini	Terataner_sp.a	ant	18	Kaspari & Vargo, 1995	NA	NA	NA	NA	NA	NA		NA	NA	0	0	0	0	1	NA	NA	NA	NA	NA	NA	NA	NA
Formicidae	Myrmicinae	Formicoxenini	Terataner_sp.b	ant	39	Kaspari & Vargo, 1995	NA	NA	NA	NA	NA	NA		NA	NA	0	0	0	0	1	NA	NA	NA	NA	NA	NA	NA	NA
Formicidae	Myrmicinae	Formicoxenini	Terataner_sp.c	ant	10	Kaspari & Vargo, 1995	NA	NA	NA	NA	NA	NA		NA	NA	0	0	0	0	1	NA	NA	NA	NA	NA	NA	NA	NA
Formicidae	Myrmicinae	Tetramoriini	Tetramorium_alpestre	ant	15000	Seifert, 2017	1	1	0	4	4	0	Khila A, Abouheif E. Evaluating the role of reproductive constraints in ant social evolution. Philos Trans R Soc Lond B Biol Sci. 2012	Khila & Abouheif Evaluating the role of reproductive constraints in ant social evolution---NA	NA	1	0	0	0	0	NA	NA	0.72	1	NA	NA	NA	NA
Formicidae	Myrmicinae	Tetramoriini	Tetramorium_bicarinatum	ant	NA	NA	NA	NA	NA	4	4	0	Khila A, Abouheif E. Evaluating the role of reproductive constraints in ant social evolution. Philos Trans R Soc Lond B Biol Sci. 2013	Khila & Abouheif Evaluating the role of reproductive constraints in ant social evolution---NA	NA	1	0	0	0	0	NA	NA	NA	NA	NA	NA	NA	NA
NA	NA	NA	Tetramorium_brevicorne	ant	NA	NA	NA	NA	NA	4	4	0	Khila A, Abouheif E. Evaluating the role of reproductive constraints in ant social evolution. Philos Trans R Soc Lond B Biol Sci. 2014	Khila & Abouheif Evaluating the role of reproductive constraints in ant social evolution---NA	NA	0	0	0	0	0	NA	NA	NA	NA	NA	NA	NA	NA
Formicidae	Myrmicinae	Crematogastrini	Tetramorium_punctatum	ant	NA	NA	NA	NA	NA	4	4	0	Khila A, Abouheif E. Evaluating the role of reproductive constraints in ant social evolution. Philos Trans R Soc Lond B Biol Sci. 2021	Khila & Abouheif Evaluating the role of reproductive constraints in ant social evolution---NA	NA	0	0	0	0	0	NA	NA	NA	NA	NA	NA	NA	NA
Formicidae	Pseudomyrmecinae	Pseudomyrmecini	Tetraponera_ophtalmica	ant	NA	NA	NA	NA	NA	3	4	0	other species in genus will produce males in queenless colonies (see page 190 of Holldobler and Wilson The Ants)	NA	NA	0	0	0	0	0	NA	NA	NA	NA	NA	NA	NA	NA
Formicidae	Pseudomyrmecinae	Pseudomyrmecini	Tetraponera_sp3	ant	NA	NA	NA	NA	NA	3	4	0	other species in genus will produce males in queenless colonies (see page 190 of Holldobler and Wilson The Ants)	NA	NA	0	0	0	0	1	NA	NA	NA	NA	NA	NA	NA	NA
Formicidae	Ponerinae	Ponerini	Thaumatomyrmex_atrox	ant	4	Monnin & Peeters, 2008 (citing Jahyny et al., 2002)	NA	NA	NA	1	NA	NA		NA	NA	0	0	0	0	0	NA	NA	NA	NA	NA	NA	NA	NA
Formicidae	Ponerinae	Ponerini	Thaumatomyrmex_contumax	ant	2.5	Monnin & Peeters, 2008 (citing Jahyny et al., 2002)	NA	NA	NA	1	NA	NA		NA	NA	0	0	0	0	0	NA	NA	NA	NA	NA	NA	NA	NA
Formicidae	Ponerinae	Ponerini	Thaumatomyrmex_sp.1	ant	10	Kaspari & Vargo, 1995	NA	NA	NA	NA	NA	NA		NA	NA	0	0	0	0	1	NA	NA	NA	NA	NA	NA	NA	NA
Formicidae	Myrmicinae	Attini	Trachymyrmex_cf.zeteki	ant	NA	NA	1.165	1	0	NA	NA	NA		NA	NA	0	0	0	0	1	NA	NA	NA	NA	NA	NA	NA	NA
Formicidae	Myrmicinae	Attini	Trachymyrmex_cornetzisp2	ant	NA	NA	1.136	1	0	NA	NA	NA		NA	NA	0	0	0	0	1	NA	NA	NA	NA	NA	NA	NA	NA
Formicidae	Myrmicinae	Attini	Trachymyrmex_sp3.	ant	1000	Ferguson-Gow, 2014	NA	NA	NA	NA	NA	NA		NA	NA	0	0	0	0	1	NA	NA	NA	NA	NA	NA	NA	NA
Formicidae	Myrmicinae	Attini	Tranopelta_subterranea	ant	NA	NA	NA	NA	NA	NA	NA	NA		NA	NA	0	0	0	0	0	NA	NA	NA	NA	NA	NA	NA	NA
Formicidae	Myrmicinae	Solenopsidini	Trichomyrmex_destructor	ant	NA	NA	NA	NA	NA	NA	NA	NA		NA	NA	1	0	0	0	0	NA	NA	NA	NA	NA	NA	NA	NA
Formicidae	Myrmicinae	Stenammini	Vollenhovia_emeryi	ant	200	Ohkawara & Aonuma, 2016	NA	NA	1	4	4	1	no offspring. Ohkawara, Kyohsuke, et al. "Clonal reproduction and genetic caste differences in a queen-polymorphic ant, Vollenhovia emeryi." Biology Letters 2.3 (2006): 359-363	Ohkawara, K., Nakayama, M., Satoh, A., Trindl, A. & Heinze, J. Clonal reproduction and genetic caste differences in a queen-polymorphic ant, Vollenhovia emeryi. Biology Letters 2(3): 359-363.---NA	NA	0	0	1	0	0	NA	NA	NA	NA	NA	NA	NA	NA
Formicidae	Myrmicinae	Stenammini	Vollenhovia_nipponica	ant	NA	NA	NA	6.3	1	NA	NA	NA		Satoh & Ohkawara (2008). Dominance hierarchies and aggressive behavior among queens of the inquiline ant Vollenhovia nipponica---NA	NA	0	1	0	0	0	NA	NA	NA	NA	NA	NA	NA	NA
Formicidae	Myrmicinae	Blepharidattini	Wasmannia_auropunctata	ant	838.42	King & Porter, 2007; Kaspari & Vargo, 1995	NA	NA	1	4	4	1	no offspring. Fournier, Denis, et al. "Clonal reproduction by males and females in the little fire ant." Nature 435.7046 (2005): 1230-1234	Miyakawa, M. O. & Mikheyev, A. S. 2015. Males are here to stay: fertilisation enhances viable egg production by clonal queens of the little fire ant (Wasmannia auropunctata). Science of Nature 102(3-4): 15.---NA	NA	2	0	1	0	0	NA	NA	NA	NA	NA	NA	NA	NA
Formicidae	Myrmicinae	Attini	Acanthognathus_ocellatus	ant	10	Kaspari & Vargo, 1995		NA	NA	NA	NA	NA		NA	NA	0	0	0	0	0	NA	NA	NA	NA	NA	0.67	NA	NA
Formicidae	Myrmicinae	Myrmecinini	Acanthomyrmex_careoscrobis	ant	22.2	Yamada et al., 2018		1	0	NA	4	NA		Yamada, A., Ito, F., Hashim, R. & Eguchi, K. 2018. Queen polymorphism in Acanthomyrmex careoscrobis Moffett, 1986 in Peninsular Malaysia (Hymenoptera: Formicidae: Myrmicinae) with descriptions of hitherto unknown female castes and males. Asian Myrmecology 10: e010009---NA	NA	0	0	0	0	0	NA	NA	NA	NA	NA	NA	NA	NA
Formicidae	Myrmicinae	Myrmecinini	Acanthomyrmex_ferox	ant	53	Holldobler & Wilson, 1990; Kaspari & Vargo, 1995		NA	NA	NA	4	NA		Yamada, A., Ito, F., Hashim, R. & Eguchi, K. 2018. Queen polymorphism in Acanthomyrmex careoscrobis Moffett, 1986 in Peninsular Malaysia (Hymenoptera: Formicidae: Myrmicinae) with descriptions of hitherto unknown female castes and males. Asian Myrmecology 10: e010009---NA	NA	0	0	0	0	0	NA	NA	NA	NA	NA	2.44	NA	NA
Formicidae	Myrmicinae	Myrmecinini	Acanthomyrmex_notabilis	ant	40	Holldobler & Wilson, 1990		NA	NA	NA	NA	NA		NA	NA	0	0	0	0	0	NA	NA	NA	NA	NA	NA	NA	NA
Formicidae	Myrmicinae	Attini	Acromyrmex_coronatus	ant	85325	Wetterer, 1999		NA	NA	3	4	1	males when queenless, otherwise policed. described in Dijkstra, M. B., Nash, D. R. & Boomsma, J. J. 2005. Self-restraint and sterility in workers of Acromyrmex and Atta leafcutter ants. Insect. Soc. 52: 67-76.	NA	NA	0	0	0	0	0	NA	NA	NA	NA	NA	NA	NA	NA
Formicidae	Myrmicinae	Attini	Acromyrmex_echinatior	ant	21548	Ferguson-Gow, 2014; Gadau et al., 2012; Dijkstra et al., 2010; Sanders, personal communication	5,3	1.35	1	3	4	1	males when queenless, otherwise policed. described in Dijkstra, M. B., Nash, D. R. & Boomsma, J. J. 2005. Self-restraint and sterility in workers of Acromyrmex and Atta leafcutter ants. Insect. Soc. 52: 67-76.	Dijkstra, M. B., van Zweden, J. S., Dirchsen, M. & Boomsma, J. J. 2010. Workers of Acromyrmex echinatior leafcutter ants police worker-laid eggs, but not reproductive workers. Animal Behaviour 80(3): 487-495.---NA	NA	0	0	0	0	0	1.451	2.847	1.451, 2.847	2	NA	NA	NA	NA
Formicidae	Myrmicinae	Attini	Acromyrmex_landolti	ant	1000	Beckers et al., 1989		1	0	3	4	1	males when queenless, otherwise policed. described in Dijkstra, M. B., Nash, D. R. & Boomsma, J. J. 2005. Self-restraint and sterility in workers of Acromyrmex and Atta leafcutter ants. Insect. Soc. 52: 67-76.	NA	NA	0	0	0	0	0	NA	NA	NA	NA	NA	NA	NA	NA
Formicidae	Myrmicinae	Attini	Acromyrmex_octospinosus	ant	22005.5	Ferguson-Gow, 2014; Boomsma et al., 1999; Murakami et al., 2000; Wetterer, 1999; Beckers et al., 1989	3,93	1	0	3	4	1	males when queenless, otherwise policed. described in Dijkstra, M. B., Nash, D. R. & Boomsma, J. J. 2005. Self-restraint and sterility in workers of Acromyrmex and Atta leafcutter ants. Insect. Soc. 52: 67-76.	Dijkstra, M. B., Nash, D. R. & Boomsma, J. J. 2005. Self-restraint and sterility in workers of Acromyrmex and Atta leafcutter ants. Insect. Soc. 52: 67-76.---NA	NA	0	0	0	0	0	1.903	2.566	2.084, 1.903, 2.327, 2.541, 2.566	5	NA	NA	NA	NA
Formicidae	Myrmicinae	Attini	Acromyrmex_subterraneus	ant	4766.2	Ferguson-Gow et al., 2014		1,06	1	3	4	1	males when queenless, otherwise policed. described in Dijkstra, M. B., Nash, D. R. & Boomsma, J. J. 2005. Self-restraint and sterility in workers of Acromyrmex and Atta leafcutter ants. Insect. Soc. 52: 67-76.	Camargo, R. S., Lopes, J. F. S. & Forti, L. C. 2006. Behavioural responses of workers towards worker-produced male larvae and queen-produced worker larvae in Acromyrmex subterraneus brunneus Forel, 1911 (Hym., Formicidae). Journal of Applied Entomology 130(1): 56-60.---NA	NA	0	0	0	0	0	1.189	3.162	1.793, 2.113, 1.189, 2.564, 2.917, 2.217, 3.162, 2.296, 1.403, 1.815, 2.559	11	NA	NA	NA	NA
Formicidae	Myrmicinae	Attini	Acromyrmex_versicolor	ant	10000	Julian & Cahan, 1999		NA	NA	3	4	1	males when queenless, otherwise policed. described in Dijkstra, M. B., Nash, D. R. & Boomsma, J. J. 2005. Self-restraint and sterility in workers of Acromyrmex and Atta leafcutter ants. Insect. Soc. 52: 67-76.	NA	NA	0	0	0	0	0	NA	NA	NA	NA	NA	NA	NA	NA
Formicidae	Myrmicinae	Attini	Acromyrmex_volcanus	ant	16300	Wetterer, 1999		NA	NA	3	4	1	males when queenless, otherwise policed. described in Dijkstra, M. B., Nash, D. R. & Boomsma, J. J. 2005. Self-restraint and sterility in workers of Acromyrmex and Atta leafcutter ants. Insect. Soc. 52: 67-76.	NA	NA	0	0	0	0	0	NA	NA	NA	NA	NA	NA	NA	NA
Formicidae	Formicinae	Lasiini	Acropyga_keira	ant	NA			NA	NA	NA	NA	NA		NA	NA	0	0	0	0	0	NA	NA	NA	NA	NA	NA	NA	NA
Formicidae	Formicinae	Lasiini	Acropyga_smithii	ant	NA			NA	NA	NA	NA	NA		NA	NA	0	0	0	0	0	NA	NA	NA	NA	NA	NA	NA	NA
Formicidae	Myrmicinae	Adelomyrmecini	Adelomyrmex_biroi	ant	10	Wilson, 1959		NA	NA	NA	NA	NA		NA	NA	0	0	0	0	0	NA	NA	NA	NA	NA	NA	NA	NA
Formicidae	Dorylinae - was Aenictidae	Without tribe - was Aenictini	Aenictus_currax	ant	150000	Holldobler & Wilson, 1990; Kaspari & Vargo, 1995		NA	NA	NA	NA	NA		NA	NA	0	0	0	0	0	NA	NA	NA	NA	NA	NA	NA	NA
Formicidae	Dorylinae	NA	Aenictus_dentatus	ant	325000	Schneirla, 1971; Kronauer et al., 2007	25,9	1	0	NA	NA	NA		NA	NA	0	0	0	0	0	0.812	0.878	0.878, 0.812, 0.831	3	NA	NA	NA	NA
Formicidae	Dorylinae	NA	Aenictus_inflatus	ant	NA			NA	NA	NA	NA	NA		NA	NA	0	0	0	0	0	NA	NA	NA	NA	NA	NA	NA	NA
Formicidae	Dorylinae	NA	Aenictus_laeviceps	ant	92500	Beckers 1989; Schneirla, 1971	18,8	1	0	NA	NA	NA		NA	NA	0	0	0	0	0	0.59	0.751	0.751, 0.745, 0.649, 0.59	4	NA	NA	NA	NA
Formicidae	Myrmicinae	Attini	Allomerus_octoarticulatus	ant	116	Jaffe et al., 2012	1,14	1,1	0	NA	NA	NA		NA	NA	0	0	0	0	0	0.402	0.546	0.546, 0.476, 0.515, 0.402, 0.495, 0.483, 0.527, 0.463, 0.48, 0.484	10	0.913	NA	1	0.913
Formicidae	Aneuretinae	Aneuretini	Aneuretus_simoni	ant	61.88	Beckers et al., 1989; Jayasuriya & Traniello, 1985		1,29	1	NA	NA	NA		Traniello, J. F. A. & Jayasuriya, A. K. 1985. The biology of the primitive ant Aneuretus simoni (Emery) (Formicidae: Aneuretinae). Insectes Sociaux 32(4): 375-388.---NA	NA	0	0	0	0	0	NA	NA	NA	NA	NA	NA	NA	NA
Formicidae	Ponerinae	Ponerini	Anochetus_bequaerti	ant	84	Kaspari & Vargo, 1995		NA	NA	4	4	1	Villet et al 1991 describe lack of worker ovaries in Anochetus but only specifically studied Anochetus bequaerti, Anochetus faurei and Anochetus katonae. Villet, M.H., R.M. Crewe, and F.D. Duncan. 1991. Evolutionary trends in the reproductive biology of ponerine ants (Hymenoptera: Formicidae). J. Nat. Hist. 25:1603-1610. DOI:10.1080/00222939100770991	Villet et al 1991. Evolutionary trends in the reproductive biology of ponerine ants. Journal of natural history.25 (6)---NA	NA	0	0	0	0	0	NA	NA	NA	NA	NA	NA	NA	NA
Formicidae	Ponerinae	Ponerini	Anochetus_diegensis	ant	13	Kaspari & Vargo, 1995		NA	NA	4	4	0	Villet et al 1991 describe lack of worker ovaries in Anochetus but only specifically studied Anochetus bequaerti, Anochetus faurei and Anochetus katonae. Villet, M.H., R.M. Crewe, and F.D. Duncan. 1991. Evolutionary trends in the reproductive biology of ponerine ants (Hymenoptera: Formicidae). J. Nat. Hist. 25:1603-1610. DOI:10.1080/00222939100770991	Villet et al 1991. Evolutionary trends in the reproductive biology of ponerine ants. Journal of natural history.25 (6)---NA	NA	0	0	0	0	0	NA	NA	NA	NA	NA	NA	NA	NA
Formicidae	Ponerinae	Ponerini	Anochetus_faurei	ant	434	Kaspari & Vargo, 1995		NA	NA	4	4	1	Villet et al 1991 describe lack of worker ovaries in Anochetus but only specifically studied Anochetus bequaerti, Anochetus faurei and Anochetus katonae. Villet, M.H., R.M. Crewe, and F.D. Duncan. 1991. Evolutionary trends in the reproductive biology of ponerine ants (Hymenoptera: Formicidae). J. Nat. Hist. 25:1603-1610. DOI:10.1080/00222939100770991	Villet et al 1991. Evolutionary trends in the reproductive biology of ponerine ants. Journal of natural history.25 (6)---NA	NA	0	0	0	0	0	NA	NA	NA	NA	NA	NA	NA	NA
Formicidae	Ponerinae	Ponerini	Anochetus_katonae	ant	84	Kaspari & Vargo, 1995		NA	NA	4	4	1	Villet et al 1991 describe lack of worker ovaries in Anochetus but only specifically studied Anochetus bequaerti, Anochetus faurei and Anochetus katonae. Villet, M.H., R.M. Crewe, and F.D. Duncan. 1991. Evolutionary trends in the reproductive biology of ponerine ants (Hymenoptera: Formicidae). J. Nat. Hist. 25:1603-1610. DOI:10.1080/00222939100770991	Villet et al 1991. Evolutionary trends in the reproductive biology of ponerine ants. Journal of natural history.25 (6)---NA	NA	0	0	0	0	0	NA	NA	NA	NA	NA	NA	NA	NA
Formicidae	Ponerinae	Ponerini	Anochetus_levaillanti	ant	100	Antwiki, 2015		NA	NA	4	4	0	Villet et al 1991 describe lack of worker ovaries in Anochetus but only specifically studied Anochetus bequaerti, Anochetus faurei and Anochetus katonae. Villet, M.H., R.M. Crewe, and F.D. Duncan. 1991. Evolutionary trends in the reproductive biology of ponerine ants (Hymenoptera: Formicidae). J. Nat. Hist. 25:1603-1610. DOI:10.1080/00222939100770991	Villet et al 1991. Evolutionary trends in the reproductive biology of ponerine ants. Journal of natural history.25 (6)---NA	NA	0	0	0	0	0	NA	NA	NA	NA	NA	NA	NA	NA
Formicidae	Dolichoderinae	Leptomyrmecini	Anonychomyrma_scrutator	ant	2500	Holldobler & Wilson, 1990; Kaspari & Vargo, 1995		NA	NA	NA	NA	NA		NA	NA	0	0	0	0	0	NA	NA	NA	NA	NA	NA	NA	NA
Formicidae	Myrmicinae	Pheidolini	Aphaenogaster_araneoides	ant	NA			NA	NA	3	4	0		NA	NA	0	0	0	0	0	NA	NA	NA	NA	NA	NA	NA	NA
Formicidae	Myrmicinae	Pheidolini	Aphaenogaster_ashmeadi	ant	218.5	King & Porter, 2007; Tschinkel, 2011		NA	NA	3	4	0		NA	NA	0	0	0	0	0	NA	NA	NA	NA	NA	NA	NA	NA
Formicidae	Myrmicinae	Pheidolini	Aphaenogaster_carolinensis	ant	NA		1	1	0	3	4	0		Iwanishi, S. & Ohkawara, K. 2005. The mechanism of the queen signal in regulation of worker reproduction in the myrmicine ant Aphaenogaster smythiesi japonica. Ethology Ecology & Evolution 17: 27-39.---NA	NA	0	0	0	0	0	0.773	0.965	0.788, 0.773, 0.965	3	1.139	NA	1	1.139
Formicidae	Myrmicinae	Pheidolini	Aphaenogaster_dromedaria	ant	100	Wilson, 1959		NA	NA	3	4	0		NA	NA	0	0	0	0	0	NA	NA	NA	NA	NA	NA	NA	NA
Formicidae	Myrmicinae	Pheidolini	Aphaenogaster_dulcineae	ant	NA			NA	NA	3	4	0		NA	NA	0	0	0	0	0	NA	NA	NA	NA	NA	NA	NA	NA
Formicidae	Myrmicinae	Pheidolini	Aphaenogaster_flemingi	ant	300	King & Porter, 2007		NA	NA	3	4	0		NA	NA	0	0	0	0	0	NA	NA	NA	NA	NA	NA	NA	NA
Formicidae	Myrmicinae	Pheidolini	Aphaenogaster_floridana	ant	116.5	King & Porter, 2007; Tschinkel, 2011		NA	NA	3	4	0		NA	NA	0	0	0	0	0	NA	NA	NA	NA	NA	NA	NA	NA
Formicidae	Myrmicinae	Pheidolini	Aphaenogaster_fulva	ant	281	Geraghty et al., 2007		NA	NA	3	4	0		NA	NA	0	0	0	0	0	NA	NA	NA	NA	NA	NA	NA	NA
Formicidae	Myrmicinae	Pheidolini	Aphaenogaster_gibbosa	ant	400	Parr et al., 2017		NA	NA	3	4	0		NA	NA	0	0	0	0	0	NA	NA	NA	NA	NA	NA	NA	NA
Formicidae	Myrmicinae	Pheidolini	Aphaenogaster_lamellidens	ant	300	King & Porter, 2007		NA	NA	3	4	1	males but possibly also females by thelytoky (see page 190 of Holldobler and Wilson the Ants)	NA	NA	0	0	0	0	0	NA	NA	NA	NA	NA	NA	NA	NA
Formicidae	Myrmicinae	Pheidolini	Aphaenogaster_phalangium	ant	NA			NA	NA	3	4	0		NA	NA	0	0	0	0	0	NA	NA	NA	NA	NA	NA	NA	NA
Formicidae	Myrmicinae	Pheidolini	Aphaenogaster_rudis	ant	303	Kaspari & Vargo, 1995	1,02	1	0	3	4	1	male production in queenless colonies - R. H. Crozier, “Allozyme analysis of reproductive strategy in the ant Aphaenogaster rudis,” Isozyme Bulletin, vol. 7, p. 18, 1989	R. H. Crozier, “Allozyme analysis of reproductive strategy in the ant Aphaenogaster rudis,” Isozyme Bulletin, vol. 7, p. 18, 1974---NA	NA	0	0	0	0	0	0.853	1.082	0.939, 1.082, 0.853, 0.873	4	NA	NA	NA	NA
Formicidae	Myrmicinae	Pheidolini	Aphaenogaster_senilis	ant	1226.29	Boulay et al., 2007; Cronin & Monnin, 2009		1	0	3	4	1	male production occurs in queenless colonies. Females. By thelytoky?? See page 190 The Ants	Ichinose, K. & Lenoir, A. 2009. Reproductive conflict between laying workers in the ant Aphaenogaster senilis. Journal of Ethology 27(3): 475-481.---NA	NA	0	0	0	0	0	NA	NA	NA	NA	NA	NA	NA	NA
Formicidae	Myrmicinae	Pheidolini	Aphaenogaster_smythiesii	ant	275	Iwanishi et al., 2003	1	1	0	3	4	1	male production occurs in queenless colonies.	Iwanishi, S. & Ohkawara, K. 2005. The mechanism of the queen signal in regulation of worker reproduction in the myrmicine ant Aphaenogaster smythiesi japonica. Ethology Ecology & Evolution 17: 27-39.---Same as for Ovariole_Reduction	Same as for Ovariole_Reduction	0	0	0	0	0	NA	NA	0.992	1	NA	NA	NA	NA
Formicidae	Myrmicinae	Pheidolini	Aphaenogaster_spinosa	ant	NA			NA	NA	3	4	0		NA	NA	0	0	0	0	0	NA	NA	NA	NA	NA	NA	NA	NA
Formicidae	Myrmicinae	Pheidolini	Aphaenogaster_subterranea	ant	2000	Sanders, personal communication		NA	NA	3	4	1	page 190 The Ants	NA	NA	0	0	0	0	0	NA	NA	NA	NA	NA	NA	NA	NA
Formicidae	Myrmicinae	Pheidolini	Aphaenogaster_treatae	ant	654	Holldobler & Wilson, 1990; King & Porter, 2007; Tschinkel, 2011		NA	NA	3	4	0		NA	NA	0	0	0	0	0	NA	NA	NA	NA	NA	NA	NA	NA
Formicidae	Apomyrminae	Apomyrmini	Apomyrma_stygia	ant	64.75	Shik, 2008; Holldobler & Wilson, 1990		15	1	NA	NA	NA		NA	NA	0	0	0	0	0	NA	NA	NA	NA	NA	NA	NA	NA
Formicidae	Myrmicinae	Attini	Apterostigma_collare	ant	23.98	Ferguson-Gow, 2014	1045	1	0	3	4	1	Pitts-Singer & Espelie 2007 notes that in their study 67% of nests were queenright, indicating the rest were queenless and that reproduction must be possible in non-queens? Later goes on to say how worker-produced males (identified by genotyping, ref: Villesen & Boomsma 2003) have been found in queenless colonies but not in queenright colonies	Pitts-Singer, T. L. & Espelie, K. E. 2007. Nest demographics and foraging behaviour of Apterostigma collare Emery (Hymenoptera, Formicidae) provide evidence of colony independence. Insect. Soc. 54: 310-318.---Villesen, P. & Boomsma, J. J. 2003. Patterns of male parentage in the fungus-growing ants. Behavioural Ecology and Sociobiology 53(4): 246-253.	Villesen, P. & Boomsma, J. J. 2003. Patterns of male parentage in the fungus-growing ants. Behavioural Ecology and Sociobiology 53(4): 246-253.	0	0	0	0	0	0.667	0.727	0.667, 0.727	2	0.7545	NA	2	0.749, 0.76
Formicidae	Myrmicinae	Attini	Apterostigma_dentigerum	ant	104.33	Ferguson-Gow, 2014; Tschinkel, 2011; Kaspari & Vargo, 1995		NA	NA	3	4	1	male production by workers when nest is queenless. see page 190 The Ants	NA	NA	0	0	0	0	0	NA	NA	NA	NA	NA	NA	NA	NA
Formicidae	Myrmicinae	Attini	Apterostigma_mayri	ant	20	Murakami et al., 2000	1	1	0	NA	NA	NA		Murakami, T., Higashi, S. & Windsor, D. 2000. Mating frequency, colony size, polyethism and sex ratio in fungus-growing ants (Attini). Behav Ecol Sociobiol 48: 276-284.---NA	NA	0	0	0	0	0	0.594	0.644	0.626, 0.594, 0.644	3	NA	NA	NA	NA
Formicidae	Myrmicinae	Attini	Apterostigma_pilosum	ant	NA			NA	NA	NA	NA	NA		NA	NA	0	0	0	0	0	NA	NA	NA	NA	NA	NA	NA	NA
Formicidae	Myrmicinae	Attini	Apterostigma_robustum	ant	NA			NA	NA	NA	NA	NA		NA	NA	0	0	0	0	0	NA	NA	NA	NA	NA	NA	NA	NA
Formicidae	Myrmicinae	Attini	Apterostigma_tramitis	ant	17	Tschinkel, 2011		NA	NA	NA	NA	NA		NA	NA	0	0	0	0	0	NA	NA	NA	NA	NA	NA	NA	NA
Formicidae	Myrmicinae	Attini	Apterostigma_urichii	ant	23	Ferguson-Gow, 2014		NA	NA	NA	NA	NA		NA	NA	0	0	0	0	0	NA	NA	NA	NA	NA	NA	NA	NA
Formicidae	Myrmicinae	Formicoxenini	Atopomyrmex_mocquerysi	ant	65000	Holldobler & Wilson, 1990		NA	NA	NA	NA	NA		NA	NA	0	0	0	0	0	NA	NA	NA	NA	NA	NA	NA	NA
Formicidae	Myrmicinae	Attini	Atta_cephalotes	ant	1500000	Ferguson-Gow, 2014; Gadau et al., 2012; Beckers et al., 1989	2,27	1	0	4	4	1	non-viable worker eggs described BUT in The Ants it says possibly thelytoky (I think prob fake news) - stick with Dijkstra, M. B., Nash, D. R. & Boomsma, J. J. 2005. Self-restraint and sterility in workers of Acromyrmex and Atta leafcutter ants. Insect. Soc. 52: 67-76.	Dijkstra, M. B., Nash, D. R. & Boomsma, J. J. 2005. Self-restraint and sterility in workers of Acromyrmex and Atta leafcutter ants. Insect. Soc. 52: 67-76.---NA	NA	0	0	0	0	0	1.506	5.438	1.874, 1.506, 2.877, 3.768, 3.332, 3.344, 2.958, 2.168, 3.566, 5.438, 5.424	11	NA	NA	NA	NA
Formicidae	Myrmicinae	Attini	Atta_colombica	ant	2.15476e+06	Ferguson-Gow, 2014; Holldobler & Wilson, 1990; Jaffe et al., 2012	4,37	1	0	4	4	1	non-viable worker eggs described in Dijkstra, M. B., Nash, D. R. & Boomsma, J. J. 2005. Self-restraint and sterility in workers of Acromyrmex and Atta leafcutter ants. Insect. Soc. 52: 67-76.	Dijkstra, M. B. & Boomsma, J. J. 2006. Are workers of Atta leafcutter ants capable of reproduction? Insect. Soc. 53: 136-140.---NA	NA	0	0	0	0	0	1.44	4.345	2.071, 1.933, 2.552, 3.179, 1.44, 3.041, 3.898, 4.345	8	NA	NA	NA	NA
Formicidae	Myrmicinae	Attini	Atta_laevigata	ant	3500000	Ferguson-Gow, 2014		1	0	4	4	1	non-viable worker eggs described in Dijkstra, M. B., Nash, D. R. & Boomsma, J. J. 2005. Self-restraint and sterility in workers of Acromyrmex and Atta leafcutter ants. Insect. Soc. 52: 67-76.	Dijkstra, M. B., Nash, D. R. & Boomsma, J. J. 2005. Self-restraint and sterility in workers of Acromyrmex and Atta leafcutter ants. Insectes Sociaux 52: 67-76.---NA	NA	0	0	0	0	0	NA	NA	NA	NA	NA	NA	NA	NA
Formicidae	Myrmicinae	Attini	Atta_sexdens	ant	5.83333e+06	Ferguson-Gow, 2014; Beckers, 1989; Jaffe et al., 2012	2,6	1	0	4	4	1	non-viable worker eggs described in Dijkstra, M. B., Nash, D. R. & Boomsma, J. J. 2005. Self-restraint and sterility in workers of Acromyrmex and Atta leafcutter ants. Insect. Soc. 52: 67-76.	Dijkstra, M. B., Nash, D. R. & Boomsma, J. J. 2005. Self-restraint and sterility in workers of Acromyrmex and Atta leafcutter ants. Insectes Sociaux 52: 67-76.---Same as worker sterility	Same as worker sterility	0	0	0	0	0	1.73	4.896	4.896, 1.73, 3.426, 4.404, 2.075, 2.69, 2.858, 3.259, 4.038, 4.16	10	3.769	NA	1	3.769
Formicidae	Myrmicinae	Attini	Atta_texana	ant	10000000	Beckers et al., 1989		NA	NA	4	4	1	non-viable worker eggs described in Dijkstra, M. B., Nash, D. R. & Boomsma, J. J. 2005. Self-restraint and sterility in workers of Acromyrmex and Atta leafcutter ants. Insect. Soc. 52: 67-76.	Dijkstra, M. B., Nash, D. R. & Boomsma, J. J. 2005. Self-restraint and sterility in workers of Acromyrmex and Atta leafcutter ants. Insectes Sociaux 52: 67-76.---NA	NA	0	0	0	0	0	NA	NA	NA	NA	NA	NA	NA	NA
Formicidae	Myrmicinae	Attini	Atta_vollenweideri	ant	5500000	Ferguson-Gow, 2014		NA	NA	4	4	1	non-viable worker eggs described in Dijkstra, M. B., Nash, D. R. & Boomsma, J. J. 2005. Self-restraint and sterility in workers of Acromyrmex and Atta leafcutter ants. Insect. Soc. 52: 67-76.	Dijkstra, M. B., Nash, D. R. & Boomsma, J. J. 2005. Self-restraint and sterility in workers of Acromyrmex and Atta leafcutter ants. Insectes Sociaux 52: 67-76.---NA	NA	0	0	0	0	0	NA	NA	NA	NA	NA	NA	NA	NA
Formicidae	Dolichoderinae	Leptomyrmecini	Azteca_chartifex	ant	NA			NA	NA	NA	NA	NA		NA	NA	0	0	0	0	0	NA	NA	NA	NA	NA	NA	NA	NA
Formicidae	Dolichoderinae	Leptomyrmecini	Azteca_constructor	ant	NA			NA	NA	NA	NA	NA		NA	NA	0	0	0	0	0	NA	NA	NA	NA	NA	NA	NA	NA
Formicidae	Dolichoderinae	Leptomyrmecini	Azteca_forelii	ant	50000	Beckers et al., 1989		NA	NA	NA	NA	NA		NA	NA	0	0	0	0	0	NA	NA	NA	NA	NA	NA	NA	NA
Formicidae	Dolichoderinae	Leptomyrmecini	Azteca_trigona	ant	28000	Wheeler, 1986		NA	NA	NA	NA	NA		NA	NA	0	0	0	0	0	NA	NA	NA	NA	NA	NA	NA	NA
Formicidae	Myrmicinae	Basicerotini	Basiceros_manni	ant	24	Holldobler & Wilson, 1990		NA	NA	4	4	1	trophic eggs - Wilson, E. O. & Holldobler, B. 1986. Ecology and behavior of the Neotropical cryptobiotic ant Basiceros manni (Hymenoptera: Formicidae: Basicerotini). Insectes Sociaux 33: 70-84.	Wilson, E. O. & Holldobler, B. 1986. Ecology and behavior of the Neotropical cryptobiotic ant Basiceros manni (Hymenoptera: Formicidae: Basicerotini). Insectes Sociaux 33: 70-84.---NA	NA	0	0	0	0	0	NA	NA	NA	NA	NA	NA	NA	NA
Formicidae	Dolichoderinae	Bothriomyrmecini	Bothriomyrmex_meridionalis	ant	NA			NA	NA	NA	NA	NA		NA	NA	0	0	0	0	0	NA	NA	NA	NA	NA	NA	NA	NA
Formicidae	Formicinae	Plagiolepidini	Brachymyrmex_depilis	ant	111	Geraghty et al., 2007; King & Porter, 2007		1	0	NA	NA	NA		NA	NA	0	0	0	0	0	NA	NA	NA	NA	NA	NA	NA	NA
Formicidae	Formicinae	Plagiolepidini	Brachymyrmex_giardi	ant	NA			NA	NA	NA	NA	NA		NA	NA	0	0	0	0	0	NA	NA	NA	NA	NA	NA	NA	NA
Formicidae	Formicinae	Plagiolepidini	Brachymyrmex_micromegas	ant	NA			NA	NA	NA	NA	NA		NA	NA	0	0	0	0	0	NA	NA	NA	NA	NA	NA	NA	NA
Formicidae	Formicinae	Plagiolepidini	Brachymyrmex_patagonicus	ant	550	Keefer, 2016	1,79	NA	NA	NA	NA	NA		Emery, C. 1895. Die gattung Dorylus Fab. Und die systematische Eintheilung der Formiciden. Zool. Jahrb. Abt. Syst. Geogr. Biol. Tiere 8: 685-778.---NA	NA	0	0	0	0	0	0.393	0.485	0.485, 0.398, 0.48, 0.483, 0.393, 0.414, 0.42, 0.407, 0.46	9	0.7215	NA	2	0.768, 0.675
Formicidae	Formicinae	Plagiolepidini	Brachymyrmex_pilipes	ant	NA			NA	NA	NA	NA	NA		NA	NA	0	0	0	0	0	NA	NA	NA	NA	NA	NA	NA	NA
Formicidae	Ponerinae	Ponerini	Brachyponera_chinensis	ant	31.8	Gotoh & Ito, 2008		3,8	1	4	4	NA		Murata, N., Tsuji, K., Kikuchi, T. 2017. Social structure and nestmate discrimination in two species of Brachyponera ants distributed in Japan. Entomological Science 20: 86-95.---NA	NA	0	0	0	0	0	NA	NA	NA	NA	NA	NA	NA	NA
Formicidae	Ponerinae	Ponerini	Brachyponera_luteipes	ant	193	Kikuchi et al., 2007		6	1	4	4	NA		NA	NA	0	0	0	0	0	NA	NA	NA	NA	NA	NA	NA	NA
Formicidae	Ponerinae	Ponerini	Brachyponera_sennaarensis	ant	1082	Dejean & Lachaud, 1994		2,14	1	4	4	NA		NA	NA	0	0	0	0	0	NA	NA	NA	NA	NA	NA	NA	NA
Formicidae	Formicinae	Camponotini	Calomyrmex_laevissimus	ant	250	Holldobler & Wilson, 1990		NA	NA	NA	NA	NA		NA	NA	0	0	0	0	0	NA	NA	NA	NA	NA	NA	NA	NA
Formicidae	Formicinae	Camponotini	Camponotus_aethiops	ant	1850	Laffort et al., 1991; Beckers et al., 1989		NA	NA	3	4	1	Martinez, T. & Wheeler, D. 1991. Effect of the queen, brood and worker caste on haemolymph vitellogenin titre in Camponotus festinatus workers. J. Insect Physiol. 37(5): 347-352.	Martinez, T. & Wheeler, D. 1991. Effect of the queen, brood and worker caste on haemolymph vitellogenin titre in Camponotus festinatus workers. J. Insect Physiol. 37(5): 347-352.---NA	NA	0	0	0	0	0	NA	NA	NA	NA	NA	NA	NA	NA
Formicidae	Formicinae	Camponotini	Camponotus_americanus	ant	3560	Geraghty et al., 2007		NA	NA	NA	NA	NA		NA	NA	0	0	0	0	0	NA	NA	NA	NA	NA	NA	NA	NA
Formicidae	Formicinae	Camponotini	Camponotus_atriceps	ant	NA			NA	NA	NA	NA	NA		NA	NA	0	0	0	0	0	NA	NA	NA	NA	NA	NA	NA	NA
Formicidae	Formicinae	Camponotini	Camponotus_castaneus	ant	350	King & Porter, 2007		NA	NA	NA	NA	NA		NA	NA	0	0	0	0	0	NA	NA	NA	NA	NA	NA	NA	NA
Formicidae	Formicinae	Camponotini	Camponotus_chromaiodes	ant	3560	Geraghty et al., 2007		NA	NA	3	4	1	page 191 The Ants	NA	NA	0	0	0	0	0	NA	NA	NA	NA	NA	NA	NA	NA
Formicidae	Formicinae	Camponotini	Camponotus_compressus	ant	5000	Mysore et al., 2009		NA	NA	NA	NA	NA		NA	NA	0	0	0	0	0	NA	NA	NA	NA	NA	NA	NA	NA
Formicidae	Formicinae	Camponotini	Camponotus_confusus	ant	200	Holldobler & Wilson, 1990		NA	NA	NA	NA	NA		NA	NA	0	0	0	0	0	NA	NA	NA	NA	NA	NA	NA	NA
Formicidae	Formicinae	Camponotini	Camponotus_consobrinus	ant	5500	Fjerdingstad & Crozier, 2006	1	2	1	NA	NA	NA		NA	NA	0	0	0	0	0	1.503	3.371	1.73, 3.133, 3.234, 3.28, 1.518, 1.503, 2.398, 2.726, 3.371	9	NA	NA	NA	NA
Formicidae	Formicinae	Camponotini	Camponotus_discolor	ant	70	King & Porter, 2007		NA	NA	NA	NA	NA		NA	NA	0	0	0	0	0	NA	NA	NA	NA	NA	NA	NA	NA
Formicidae	Formicinae	Camponotini	Camponotus_ephippium	ant	NA			NA	NA	NA	NA	NA		NA	NA	0	0	0	0	0	NA	NA	NA	NA	NA	NA	NA	NA
Formicidae	Formicinae	Camponotini	Camponotus_festinatus	ant	3000	Jaffe et al., 2012	1,02	1,25	1	3	4	1	male production inhibited in queenright colonies. Martinez, T. & Wheeler, D. 1991. Effect of the queen, brood and worker caste on haemolymph vitellogenin titre in Camponotus festinatus workers. J. Insect Physiol. 37(5): 347-352.	Martinez, T. & Wheeler, D. 1991. Effect of the queen, brood and worker caste on haemolymph vitellogenin titre in Camponotus festinatus workers. J. Insect Physiol. 37(5): 347-352.---NA	NA	0	0	0	0	0	1.028	2.82	2.82, 1.169, 2.504, 1.292, 1.028	5	2.281	NA	1	2.281
Formicidae	Formicinae	Camponotini	Camponotus_floridanus	ant	10000	King & Porter, 2007	1	1	0	3	4	1	a few species of Camponotus are described as having workers that can lay male eggs but restricted in presence of queen. The other species of the genus were asumed to be the same	Endler, A., Holldobler,B. & Liebig, J. 2007. Lack of physical policing and fertility cues in egg-laying workers of the ant Camponotus floridanus. Animal Behaviour 74: 1171-1180.---Kupper, M., Stigloher, C., Feldhaar, H. & Gross, R. 2016. Distribution of the obligate endosymbiont Blochmannia floridanus and expression analysis of putative immune genes in ovaries of the carpenter ant Camponotus flor…	Kupper, M., Stigloher, C., Feldhaar, H. & Gross, R. 2016. Distribution of the obligate endosymbiont Blochmannia floridanus and expression analysis of putative immune genes in ovaries of the carpenter ant Camponotus floridanus. Arthropod Structure & Development 45(5): 475-487.	0	0	0	0	0	1.414	3.316	3.316, 1.414, 3.077, 1.519	4	2.849	NA	1	2.849
Formicidae	Formicinae	Camponotini	Camponotus_foreli	ant	NA			NA	NA	3	4	0		NA	NA	0	0	0	0	0	NA	NA	NA	NA	NA	NA	NA	NA
Formicidae	Formicinae	Camponotini	Camponotus_herculeanus	ant	7479.83	Akre et al., 1994; Holldobler & Wilson, 1990; Kaspari & Vargo, 1995		NA	1	3	4	1	See page 191 in Holldobler and Wilson THE ANTS	NA	NA	0	0	0	0	0	NA	NA	NA	NA	NA	NA	NA	NA
Formicidae	Formicinae	Camponotini	Camponotus_inaequalis	ant	NA			NA	NA	3	4	0		NA	NA	0	0	0	0	0	NA	NA	NA	NA	NA	NA	NA	NA
Formicidae	Formicinae	Camponotini	Camponotus_inquilinus	ant	NA			NA	NA	3	4	0		NA	NA	0	0	0	0	0	NA	NA	NA	NA	NA	NA	NA	NA
Formicidae	Formicinae	Camponotini	Camponotus_japonicus	ant	1500	Ran & Sanders, personal communication		NA	NA	3	4	0		NA	NA	0	0	0	0	0	NA	NA	NA	NA	NA	NA	NA	NA
Formicidae	Formicinae	Camponotini	Camponotus_laevigatus	ant	1000	Akre et al., 1994		NA	NA	3	4	0		NA	NA	0	0	0	0	0	NA	NA	NA	NA	NA	NA	NA	NA
Formicidae	Formicinae	Camponotini	Camponotus_lateralis	ant	1000	Parr et al., 2017		NA	NA	3	4	1	See page 191 in Holldobler and Wilson THE ANTS	NA	NA	0	0	0	0	0	NA	NA	NA	NA	NA	NA	NA	NA
Formicidae	Formicinae	Camponotini	Camponotus_ligniperda	ant	5500	Jaffe et al., 2012	1,02	2,9	1	3	4	0		NA	NA	0	0	0	0	0	2.266	3.798	2.477, 3.798, 2.266, 2.752	4	3.3815	NA	2	3.128, 3.635
Formicidae	Formicinae	Camponotini	Camponotus_maculatus	ant	NA			NA	NA	3	4	1	Camponotus colonies are generally characterized by a single monandrous queen and workers usually refrain from reproduction in her presence (Wilson 1971; Hölldobler and Wilson 1990; Gadau et al. 1996, 1998). . Buellesbach, J., Rinke, J., Reuter, L. et al. Conserved worker policing in African carpenter ants with drastically different egg chemotypes. Evol Ecol 37, 815–834 (2023)	NA	NA	0	0	0	0	0	NA	NA	NA	NA	NA	NA	NA	NA
Formicidae	Formicinae	Camponotini	Camponotus_modoc	ant	16825.2	Akre et al., 1994		1,2	1	3	4	0		NA	NA	0	0	0	0	0	NA	NA	NA	NA	NA	NA	NA	NA
Formicidae	Formicinae	Camponotini	Camponotus_mus	ant	NA			NA	NA	3	4	0		NA	NA	0	0	0	0	0	NA	NA	NA	NA	NA	NA	NA	NA
Formicidae	Formicinae	Camponotini	Camponotus_nawai	ant	300	Satoh, 1989	1	1	0	3	4	0		NA	NA	0	0	0	0	0	0.906	1.445	0.923, 0.906, 1.445	3	NA	1.22	NA	NA
Formicidae	Formicinae	Camponotini	Camponotus_nearcticus	ant	69	Geraghty et al., 2007		NA	NA	3	4	0		NA	NA	0	0	0	0	0	NA	NA	NA	NA	NA	NA	NA	NA
Formicidae	Formicinae	Camponotini	Camponotus_novaeboracensis	ant	9633.33	Akre et al., 1994; Kaspari & Vargo, 1995		NA	NA	3	4	0		NA	NA	0	0	0	0	0	NA	NA	NA	NA	NA	NA	NA	NA
Formicidae	Formicinae	Camponotini	Camponotus_obscuripes	ant	NA			NA	NA	3	4	0		NA	NA	0	0	0	0	0	NA	NA	NA	NA	NA	NA	NA	NA
Formicidae	Formicinae	Camponotini	Camponotus_ocreatus	ant	NA		1,25	1,06	0	3	4	0		NA	NA	0	0	0	0	0	1.395	4.138	4.138, 3.987, 1.395, 2.078, 2.227, 4.025, 2.936	7	NA	NA	NA	NA
Formicidae	Formicinae	Camponotini	Camponotus_pennsylvanicus	ant	2024.4	Akre et al., 1994; Geraghty et al., 2007; Beckers et al., 1989		1	0	3	4	1	See page 191 in Holldobler and Wilson THE ANTS	NA	NA	0	0	0	0	0	NA	NA	NA	NA	NA	NA	NA	NA
Formicidae	Formicinae	Camponotini	Camponotus_pilicornis	ant	1000	Parr et al., 2017		NA	NA	3	4	0		NA	NA	0	0	0	0	0	NA	NA	NA	NA	NA	NA	NA	NA
Formicidae	Formicinae	Camponotini	Camponotus_planatus	ant	NA			NA	NA	3	4	0		NA	NA	0	0	0	0	0	NA	NA	NA	NA	NA	NA	NA	NA
Formicidae	Formicinae	Camponotini	Camponotus_reburrus	ant	NA			NA	NA	3	4	0		NA	NA	0	0	0	0	0	NA	NA	NA	NA	NA	NA	NA	NA
Formicidae	Formicinae	Camponotini	Camponotus_rufipes	ant	509	Diniz-Filho et al., 1994	1	1	0	3	4	0		NA	NA	0	0	0	0	0	1.359	4.579	1.359, 3.428, 1.764, 2.054, 1.522, 3.973, 3.557, 4.187, 4.579	9	NA	NA	NA	NA
Formicidae	Formicinae	Camponotini	Camponotus_sericeiventris	ant	NA			NA	NA	3	4	0		NA	NA	0	0	0	0	0	NA	NA	NA	NA	NA	NA	NA	NA
Formicidae	Formicinae	Camponotini	Camponotus_sericeus	ant	425	Basalingappa et al., 1986; Beckers et al., 1989		NA	NA	3	4	0		NA	NA	0	0	0	0	0	NA	NA	NA	NA	NA	NA	NA	NA
Formicidae	Formicinae	Camponotini	Camponotus_singularis	ant	1000	Sanders, personal communication		1	0	3	4	0		NA	NA	0	0	0	0	0	NA	NA	NA	NA	NA	NA	NA	NA
Formicidae	Formicinae	Camponotini	Camponotus_socius	ant	302.2	King & Porter, 2007; Tschinkel, 2005; Tschinkel, 2011		NA	NA	3	4	0		NA	NA	0	0	0	0	0	NA	NA	NA	NA	NA	NA	NA	NA
Formicidae	Formicinae	Camponotini	Camponotus_subbarbatus	ant	3560	Geraghty et al., 2007		NA	NA	3	4	0		NA	NA	0	0	0	0	0	NA	NA	NA	NA	NA	NA	NA	NA
Formicidae	Formicinae	Camponotini	Camponotus_vagus	ant	NA			NA	NA	3	4	1	See page 191 in Holldobler and Wilson THE ANTS	NA	NA	0	0	0	0	0	NA	NA	NA	NA	NA	NA	NA	NA
Formicidae	Formicinae	Camponotini	Camponotus_vicinus	ant	21678.9	Akre et al., 1994		9,25	1	3	4	0		NA	NA	0	0	0	0	0	NA	NA	NA	NA	NA	NA	NA	NA
Formicidae	Formicinae	Camponotini	Camponotus_yamaokai	ant	NA			4	1	3	4	0		NA	NA	0	0	0	0	0	NA	NA	NA	NA	NA	1.24	NA	NA
Formicidae	Myrmicinae	Formicoxenini	Cardiocondyla_argyrotricha	ant	45.43	Schmidt et al., 2017	1	1	0	4	4	0	most species in genus are explicitly described as lacking ovaries, no species found described as having worker reproduction. Unsure of status of other species in genus but most likely also sterile	NA	NA	0	0	0	0	2	NA	NA	NA	NA	NA	NA	NA	NA
Formicidae	Myrmicinae	Formicoxenini	Cardiocondyla_batesii	ant	65	Schrempf et al., 2005	3,42	1	0	4	4	1	no ovaries. Heinze, J., Cremer, S., Eckl, N. & Schrempf, A. 2006. Stealthy invaders: the biology of Cardiocondyla tramp ants. Insect. Soc. 53: 1-7.	Heinze, J., Cremer, S., Eckl, N. & Schrempf, A. 2006. Stealthy invaders: the biology of Cardiocondyla tramp ants. Insect. Soc. 53: 1-7.---NA	NA	0	0	0	0	0	0.432	0.433	0.433, 0.432	2	NA	NA	NA	NA
Formicidae	Myrmicinae	Formicoxenini	Cardiocondyla_elegans	ant	204	Lenoir et al., 2007	4,34	1	0	4	4	1	no ovaries. Heinze, J., Cremer, S., Eckl, N. & Schrempf, A. 2006. Stealthy invaders: the biology of Cardiocondyla tramp ants. Insect. Soc. 53: 1-7.	Heinze, J., Cremer, S., Eckl, N. & Schrempf, A. 2006. Stealthy invaders: the biology of Cardiocondyla tramp ants. Insect. Soc. 53: 1-7.---NA	NA	0	0	0	0	0	0.437	0.554	0.477, 0.469, 0.437, 0.455, 0.476, 0.554, 0.476	7	NA	NA	NA	NA
Formicidae	Myrmicinae	Formicoxenini	Cardiocondyla_paradoxa	ant	50	Holldobler & Wilson, 1990		NA	NA	4	4	0	most species in genus are explicitly described as lacking ovaries, no species found described as having worker reproduction. Unsure of status of other species in genus but most likely also sterile	NA	NA	0	0	0	0	0	NA	NA	NA	NA	NA	NA	NA	NA
Formicidae	Myrmicinae	Formicoxenini	Cardiocondyla_thoracica	ant	70	Holldobler & Wilson, 1990		NA	NA	4	4	0	most species in genus are explicitly described as lacking ovaries, no species found described as having worker reproduction. Unsure of status of other species in genus but most likely also sterile	NA	NA	0	0	0	0	0	NA	NA	NA	NA	NA	NA	NA	NA
Formicidae	Myrmicinae	Formicoxenini	Cardiocondyla_venustula	ant	100	Jacobs & Heinze, 2017	1	NA	1	4	4	0	most species in genus are explicitly described as lacking ovaries, no species found described as having worker reproduction. Unsure of status of other species in genus but most likely also sterile	NA	NA	0	0	0	0	0	NA	NA	NA	NA	NA	NA	NA	NA
Formicidae	Myrmicinae	Crematogastrini	Carebara_butteli	ant	NA			NA	NA	4	4	0	a few species in the genus are explicitly described as lacking worker ovaries and no information suggested that the other species were any different.for further reading see Lee et al 2017 Worker reproduction of the invasive yellow crazy ant Anoplolepis gracilipes	NA	NA	0	0	0	0	0	NA	NA	NA	NA	NA	NA	NA	NA
Formicidae	Myrmicinae	Crematogastrini - was Solenopsidini	Carebara_diversa	ant	175600	Kaspari & Vargo, 1995; Beckers et al., 1989		NA	NA	4	4	0	a few species in the genus are explicitly described as lacking worker ovaries and no information suggested that the other species were any different.for further reading see Lee et al 2017 Worker reproduction of the invasive yellow crazy ant Anoplolepis gracilipes	NA	NA	0	0	0	0	0	NA	NA	NA	NA	NA	NA	NA	NA
Formicidae	Myrmicinae	Crematogastrini	Carebara_elmenteitae	ant	NA			NA	NA	4	4	0	a few species in the genus are explicitly described as lacking worker ovaries and no information suggested that the other species were any different.for further reading see Lee et al 2017 Worker reproduction of the invasive yellow crazy ant Anoplolepis gracilipes	NA	NA	0	0	0	0	0	NA	NA	NA	NA	NA	NA	NA	NA
Formicidae	Myrmicinae	Crematogastrini	Carebara_lilith	ant	NA			NA	NA	4	4	0	a few species in the genus are explicitly described as lacking worker ovaries and no information suggested that the other species were any different.for further reading see Lee et al 2017 Worker reproduction of the invasive yellow crazy ant Anoplolepis gracilipes	NA	NA	0	0	0	0	0	NA	NA	NA	NA	NA	NA	NA	NA
Formicidae	Myrmicinae	Crematogastrini	Carebara_nayana	ant	NA			NA	NA	4	4	0	a few species in the genus are explicitly described as lacking worker ovaries and no information suggested that the other species were any different.for further reading see Lee et al 2017 Worker reproduction of the invasive yellow crazy ant Anoplolepis gracilipes	NA	NA	0	0	0	0	0	NA	NA	NA	NA	NA	NA	NA	NA
Formicidae	Myrmicinae	Crematogastrini	Carebara_overbecki	ant	400	Beckers et al., 1989		NA	NA	4	4	0	a few species in the genus are explicitly described as lacking worker ovaries and no information suggested that the other species were any different.for further reading see Lee et al 2017 Worker reproduction of the invasive yellow crazy ant Anoplolepis gracilipes	NA	NA	0	0	0	0	0	NA	NA	NA	NA	NA	NA	NA	NA
Formicidae	Myrmicinae	Crematogastrini	Carebara_phragmotica	ant	NA			NA	NA	4	4	0	a few species in the genus are explicitly described as lacking worker ovaries and no information suggested that the other species were any different.for further reading see Lee et al 2017 Worker reproduction of the invasive yellow crazy ant Anoplolepis gracilipes	NA	NA	0	0	0	0	0	NA	NA	NA	NA	NA	NA	NA	NA
Formicidae	Myrmicinae	Crematogastrini - was Solenopsidini	Carebara_pygmaea	ant	11000	Holldobler & Wilson, 1990		NA	NA	4	4	0	a few species in the genus are explicitly described as lacking worker ovaries and no information suggested that the other species were any different.for further reading see Lee et al 2017 Worker reproduction of the invasive yellow crazy ant Anoplolepis gracilipes	NA	NA	0	0	0	0	0	NA	NA	NA	NA	NA	NA	NA	NA
Formicidae	Myrmicinae	Crematogastrini - was Solenopsidini	Carebara_silenus	ant	77800	Kaspari & Vargo, 1995; Beckers et al., 1989		NA	NA	4	4	0	a few species in the genus are explicitly described as lacking worker ovaries and no information suggested that the other species were any different.for further reading see Lee et al 2017 Worker reproduction of the invasive yellow crazy ant Anoplolepis gracilipes	NA	NA	0	0	0	0	0	NA	NA	NA	NA	NA	NA	NA	NA
Formicidae	Myrmicinae	Crematogastrini - was Solenopsidini	Carebara_urichi	ant	438.67	Holldobler & Wilson, 1990; Beckers et al., 1989		NA	NA	4	4	0	a few species in the genus are explicitly described as lacking worker ovaries and no information suggested that the other species were any different.for further reading see Lee et al 2017 Worker reproduction of the invasive yellow crazy ant Anoplolepis gracilipes	NA	NA	0	0	0	0	0	NA	NA	NA	NA	NA	NA	NA	NA
Formicidae	Myrmicinae	Crematogastrini - was Solenopsidini	Carebara_vidua	ant	NA			1	0	4	4	0	a few species in the genus are explicitly described as lacking worker ovaries and no information suggested that the other species were any different.for further reading see Lee et al 2017 Worker reproduction of the invasive yellow crazy ant Anoplolepis gracilipes	NA	NA	0	0	0	0	0	NA	NA	NA	NA	NA	NA	NA	NA
Formicidae	Formicinae	Formicini	Cataglyphis_aenescens	ant	900	Stukalyuk & Radchenko, 2011	1,53	1	0	NA	NA	NA		NA	NA	0	0	0	0	0	0.872	2.037	1.61, 1.656, 1.353, 1.578, 0.872, 2.037, 1.496, 1.138, 1.879, 1.556, 1.74, 1.504, 1.574	13	2.02	NA	1	2.02
Formicidae	Formicinae	Formicini	Cataglyphis_albicans	ant	NA			1	0	NA	NA	NA		NA	NA	0	0	0	0	0	NA	NA	NA	NA	NA	NA	NA	NA
Formicidae	Formicinae	Formicini	Cataglyphis_arenaria	ant	NA			1	0	NA	NA	NA		NA	NA	0	0	0	0	0	NA	NA	NA	NA	NA	NA	NA	NA
Formicidae	Formicinae	Formicini	Cataglyphis_bicolor	ant	2000	Beckers et al., 1989		NA	NA	NA	NA	NA		NA	NA	0	0	0	0	0	NA	NA	NA	NA	NA	NA	NA	NA
Formicidae	Formicinae	Formicini	Cataglyphis_bombycina	ant	3000	Aron et al., 2016	7,47	1	0	NA	NA	NA		Cerda, X. & Retana, J. 1992. A behavioural study of transporter workers in Cataglyphis iberica ant colonies (Hymenoptera: Formicidae). Ethology Ecology & Evolution 4(4): 359-374.---NA	NA	0	0	0	0	0	1.377	3.281	1.549, 2.03, 1.377, 3.281	4	NA	NA	NA	NA
Formicidae	Formicinae	Formicini	Cataglyphis_cubica	ant	600	Aron et al., 2016		1	0	NA	NA	NA		NA	NA	0	0	0	0	0	NA	NA	NA	NA	NA	NA	NA	NA
Formicidae	Formicinae	Formicini	Cataglyphis_emmae	ant	485.71	Jowers et al., 2013	2,27	1	0	3	NA	1	eleven males from one queenless nest carried at least one non-queen allele at one locus and seven of them carried two non-queen alleles, which were present in the workers."Jowers, M. J., Leniaud, L., Cerda, X., Alasaad, S., Caut, S., Amor, F., Aron, S. & Boulay, R. R. 2013. Social and population structure in the ant Cataglyphis emmae. PLOS One 8(9): e72941.	Jowers, M. J., Leniaud, L., Cerda, X., Alasaad, S., Caut, S., Amor, F., Aron, S. & Boulay, R. R. 2013. Social and population structure in the ant Cataglyphis emmae. PLOS One 8(9): e72941.---NA	NA	0	0	0	0	0	0.734	1.404	1, 1.404, 0.734, 0.815, 1.23	5	NA	NA	NA	NA
Formicidae	Formicinae	Formicini	Cataglyphis_floricola	ant	192.5	Ruano, 1993		1	0	2	4	1	Amor, F., Ortega, P., Boulay, R. & Cerda, X. 2017. Frequent colony orphaning triggers the production of replacement queens via worker thelytoky in a desert-dwelling ant. Insectes Sociaux 64(3): 373-378.	Amor, F., Ortega, P., Boulay, R. & Cerda, X. 2017. Frequent colony orphaning triggers the production of replacement queens via worker thelytoky in a desert-dwelling ant. Insectes Sociaux 64(3): 373-378.---NA	NA	0	0	1	0	0	NA	NA	NA	NA	NA	NA	NA	NA
Formicidae	Formicinae	Formicini	Cataglyphis_holgerseni	ant	3000	Aron et al., 2016		NA	NA	NA	NA	NA		NA	NA	0	0	0	0	0	NA	NA	NA	NA	NA	NA	NA	NA
Formicidae	Formicinae	Formicini	Cataglyphis_iberica	ant	NA			1	0	NA	NA	NA		NA	NA	0	0	0	0	0	NA	NA	NA	NA	NA	NA	NA	NA
Formicidae	Formicinae	Formicini	Cataglyphis_israelensis	ant	1100	Reiner Brodetzki & Hefetz, 2018		1	0	NA	NA	NA		NA	NA	0	0	0	0	0	NA	NA	NA	NA	NA	NA	NA	NA
Formicidae	Formicinae	Formicini	Cataglyphis_kurdistanica	ant	NA			NA	NA	NA	NA	NA		NA	NA	0	0	0	0	0	NA	NA	NA	NA	NA	NA	NA	NA
Formicidae	Formicinae	Formicini	Cataglyphis_livida	ant	147	Timmermans et al., 2010	3,39	1	0	3	4	1	Timmermans, I., Grumiau, L., Hefetz, A. & Aron, S. 2010. Mating system and population structure in the desert ant Cataglyphis livida. Insect. Soc. 57: 39-46.	Timmermans, I., Grumiau, L., Hefetz, A. & Aron, S. 2010. Mating system and population structure in the desert ant Cataglyphis livida. Insect. Soc. 57: 39-46.---NA	NA	0	0	0	0	0	1.135	1.659	1.204, 1.135, 1.446, 1.659, 1.222, 1.492, 1.276, 1.605	8	NA	NA	NA	NA
Formicidae	Formicinae	Formicini	Cataglyphis_rosenhaueri	ant	726	Ruano, 1993		1	0	NA	NA	NA		NA	NA	0	0	0	0	0	NA	NA	NA	NA	NA	NA	NA	NA
Formicidae	Formicinae	Formicini	Cataglyphis_rubra	ant	NA			1	0	NA	NA	NA		NA	NA	0	0	0	0	0	NA	NA	NA	NA	NA	NA	NA	NA
Formicidae	Formicinae	Formicini	Cataglyphis_sabulosa	ant	185.72	Timmermans et al., 2008	2,3	1	0	2	4	1	females produced by sexual reproduction. Workers in queenright colonies have empty ovaries	Timmermans, I., Hefetz, A., Fournier, D. & Aron, S. 2009. Population genetic structure, worker reproduction and thelytokous parthenogenesis in the desert ant Cataglyphis sabulosa. Heredity 101: 490-498.---NA	NA	0	0	0	0	0	NA	NA	1.363	1	NA	NA	NA	NA
Formicidae	Formicinae	Formicini	Cataglyphis_savignyi	ant	536.2	Leniaud et al., 2011	9,33	1	0	NA	NA	NA		NA	NA	0	0	0	0	0	1.321	2.663	1.321, 1.351, 2.5, 2.539, 2.663, 2.151, 2.253	7	NA	NA	NA	NA
Formicidae	Formicinae	Formicini	Cataglyphis_tartessica	ant	182.8	Amor & Ortega, 2014	1,4	1	0	NA	NA	NA		Amor, F., Ortega, P., Boulay, R. & Cerda, X. 2017. Frequent colony orphaning triggers the production of replacement queens via worker thelytoky in a desert-dwelling ant. Insectes Sociaux 64(3): 373-378.---NA	NA	0	0	0	0	0	NA	NA	NA	NA	NA	NA	NA	NA
Formicidae	Formicinae	Formicini	Cataglyphis_theryi	ant	300	Aron et al., 2016	2,29	1	0	NA	NA	NA		NA	NA	0	0	0	0	0	NA	NA	1.119	1	NA	NA	NA	NA
Formicidae	Formicinae	Formicini	Cataglyphis_viaticoides	ant	NA			1,17	1	NA	NA	NA		NA	NA	0	0	0	0	0	NA	NA	NA	NA	NA	NA	NA	NA
Formicidae	Myrmicinae	Crematogastrini	Cataulacus_mckeyi	ant	246.32	Debout et al., 2009; Debout et al., 2005		1,04	0	4	4	NA	workers were not found to produce any males	Debout, G., Provost, E., Renucci, M., Tirard, A., Schatz, B. & Mckey, D. 2003. Colony structure in a plant-ant: behavioural, chemical and genetic study of polydomy in Cataulacus mckeyi (Myrmicinae). Oecologia 137: 195-204---NA	NA	0	0	0	0	0	NA	NA	NA	NA	NA	NA	NA	NA
Formicidae	Ponerinae	Ponerini	Centromyrmex_bequaerti	ant	347.22	Dejean & Feneron, 1996		5,52	1	NA	NA	NA		NA	NA	0	0	0	0	0	NA	NA	NA	NA	NA	NA	NA	NA
Formicidae	Ponerinae	Ponerini	Centromyrmex_hamulatus	ant	NA			NA	NA	NA	NA	NA		NA	NA	0	0	0	0	0	NA	NA	NA	NA	NA	NA	NA	NA
Formicidae	Ponerinae	Ponerini	Centromyrmex_sellaris	ant	408	Holldobler & Wilson, 1990		NA	NA	NA	NA	NA		NA	NA	0	0	0	0	0	NA	NA	NA	NA	NA	NA	NA	NA
Formicidae	Myrmicinae	Attini	Cephalotes_atratus	ant	NA			NA	NA	NA	NA	NA		NA	NA	0	0	0	0	0	NA	NA	NA	NA	NA	NA	NA	NA
Formicidae	Myrmicinae	Attini	Cephalotes_persimilis	ant	NA			1	0	NA	NA	NA		NA	NA	0	0	0	0	0	NA	NA	NA	NA	NA	NA	NA	NA
Formicidae	Myrmicinae	Attini	Cephalotes_varians	ant	1000	Beckers et al., 1989		NA	NA	3	NA	1	Wilson, Edward O. "A social ethogram of the neotropical arboreal ant Zacryptocerus varians (Fr. Smith)." Animal behaviour 24.2 (1976): 354-363	NA	NA	0	0	0	0	0	NA	NA	NA	NA	NA	NA	NA	NA
Formicidae	Myrmicinae	Solenopsidini	Chelaner_whitei	ant	20225	Davison, 1982		NA	NA	NA	NA	NA		NA	NA	0	0	0	0	0	NA	NA	NA	NA	NA	NA	NA	NA
Formicidae	Formicinae	Camponotini	Colobopsis_anderseni	ant	NA			NA	NA	NA	NA	NA		NA	NA	0	0	0	0	0	NA	NA	NA	NA	NA	NA	NA	NA
Formicidae	Formicinae	Camponotini	Colobopsis_explodens	ant	NA			NA	NA	NA	NA	NA		NA	NA	0	0	0	0	0	NA	NA	NA	NA	NA	NA	NA	NA
Formicidae	Formicinae	Camponotini	Colobopsis_impressa	ant	250	King & Porter, 2007		NA	NA	NA	NA	NA		NA	NA	0	0	0	0	0	NA	NA	NA	NA	NA	NA	NA	NA
Formicidae	Formicinae	Camponotini	Colobopsis_macarangae	ant	NA			NA	NA	NA	NA	NA		NA	NA	0	0	0	0	0	NA	NA	NA	NA	NA	NA	NA	NA
Formicidae	Formicinae	Camponotini	Colobopsis_nipponica	ant	NA		1,03	1	0	4	4	1	"Since the queen produces all the males in a colony (Hasegawa, unpublished), the genotype of a nest queen could be determined from the genotype of the males." Ref: Hasegawa, E., 1992. Annual life cycle and timing of male-egg production in the antColobopsis nipponicus (Wheeler). Ins. Soc 39, 439–446. https://doi.org/10.1007/BF01240626 ------ cant access reference Hasegawa, E. 1994. Sex allocation …	Hasegawa, E. 1994. Sex allocation in the ant Colobopsis nipponicus (Wheeler) I. Population sex ratio. Evolution 48(4): 1121-1129---NA	NA	0	0	0	0	0	NA	NA	NA	NA	NA	NA	NA	NA
Formicidae	Formicinae	Camponotini	Colobopsis_truncata	ant	50	Beckers et al., 1989		NA	NA	2	4	NA	thelytoky - when queen dies they can produce both worker and alates	NA	NA	0	0	0	0	0	NA	NA	NA	NA	NA	NA	NA	NA
Formicidae	Formicinae	Camponotini	Colobopsis_vitrea	ant	6000	Holldobler & Wilson, 1990; Kaspari & Vargo, 1995		NA	NA	NA	NA	NA		NA	NA	0	0	0	0	0	NA	NA	NA	NA	NA	NA	NA	NA
Formicidae	Myrmicinae	Crematogastrini	Crematogaster_abstinens	ant	1291	Martins Segundo et al., 2017		1,08	0	3	4	0		Oettler, J., Schmitt, T., Herzner, G., Heinze, J. 2008. Chemical profiles of mated and virigin queens, egg-laying intermorphs and workers of the ant Crematogaster smithi. Journal of Insect Physiology 54: 672-679.---NA	NA	0	0	0	0	0	NA	NA	NA	NA	NA	NA	NA	NA
Formicidae	Myrmicinae	Crematogastrini	Crematogaster_ashmeadi	ant	10000	King & Porter, 2007		NA	NA	3	4	0		NA	NA	0	0	0	0	0	NA	NA	NA	NA	NA	NA	NA	NA
Formicidae	Myrmicinae	Crematogastrini	Crematogaster_atkinsoni	ant	500	King & Porter, 2007		NA	NA	3	4	0		NA	NA	0	0	0	0	0	NA	NA	NA	NA	NA	NA	NA	NA
Formicidae	Myrmicinae	Crematogastrini	Crematogaster_auberti	ant	650	Parr et al., 2017		NA	NA	3	4	0		NA	NA	0	0	0	0	0	NA	NA	NA	NA	NA	NA	NA	NA
Formicidae	Myrmicinae	Crematogastrini	Crematogaster_biroi	ant	148.96	Peeters et al., 2013		1	0	3	4	0	not clear if worker eggs viable, not sure how to categorise the intercaste - lays trophic eggs. ----Peeters, C., Lin, C., Quinet, Y., Segundo, C. M., Billen, J. 2013. Evolution of a soldier caste specialised to lay unfertilised eggs in the ant genus Crematogaster (subgenus Orthocrema). Arthropod Structure & Development 42: 257-264.	Peeters, C., Lin, C., Quinet, Y., Segundo, C. M., Billen, J. 2013. Evolution of a soldier caste specialised to lay unfertilised eggs in the ant genus Crematogaster (subgenus Orthocrema). Arthropod Structure & Development 42: 257-264.---NA	NA	0	0	0	0	0	NA	NA	NA	NA	NA	NA	NA	NA
Formicidae	Myrmicinae	Crematogastrini	Crematogaster_bryophilia	ant	NA			NA	NA	3	4	0		NA	NA	0	0	0	0	0	NA	NA	NA	NA	NA	NA	NA	NA
Formicidae	Myrmicinae	Crematogastrini	Crematogaster_cerasi	ant	NA			NA	NA	3	4	0		NA	NA	0	0	0	0	0	NA	NA	NA	NA	NA	NA	NA	NA
Formicidae	Myrmicinae	Crematogastrini	Crematogaster_clariventris	ant	NA			NA	NA	3	4	0		NA	NA	0	0	0	0	0	NA	NA	NA	NA	NA	NA	NA	NA
Formicidae	Myrmicinae	Crematogastrini	Crematogaster_curvispinosa	ant	NA			NA	NA	3	4	0		NA	NA	0	0	0	0	0	NA	NA	NA	NA	NA	NA	NA	NA
Formicidae	Myrmicinae	Crematogastrini	Crematogaster_dohrni	ant	31318.5	Holldobler & Wilson, 1990		NA	NA	3	4	0		NA	NA	0	0	0	0	0	NA	NA	NA	NA	NA	NA	NA	NA
Formicidae	Myrmicinae	Crematogastrini	Crematogaster_elegans	ant	300	Holldobler & Wilson, 1990		NA	NA	3	4	0		NA	NA	0	0	0	0	0	NA	NA	NA	NA	NA	NA	NA	NA
Formicidae	Myrmicinae	Crematogastrini	Crematogaster_irritabilis	ant	5000	Holldobler & Wilson, 1990		NA	NA	3	4	0		NA	NA	0	0	0	0	0	NA	NA	NA	NA	NA	NA	NA	NA
Formicidae	Myrmicinae	Crematogastrini	Crematogaster_larreae	ant	789	Holldobler & Wilson, 1990		NA	NA	3	4	0		NA	NA	0	0	0	0	0	NA	NA	NA	NA	NA	NA	NA	NA
Formicidae	Myrmicinae	Crematogastrini	Crematogaster_lineolata	ant	200	King & Porter, 2007		NA	NA	3	4	0		NA	NA	0	0	0	0	0	NA	NA	NA	NA	NA	NA	NA	NA
Formicidae	Myrmicinae	Crematogastrini	Crematogaster_madecassa	ant	NA			NA	NA	3	4	0		NA	NA	0	0	0	0	0	NA	NA	NA	NA	NA	NA	NA	NA
Formicidae	Myrmicinae	Crematogastrini	Crematogaster_mimosae	ant	NA			2,35	1	3	4	0		NA	NA	0	0	0	0	0	NA	NA	NA	NA	NA	NA	NA	NA
Formicidae	Myrmicinae	Crematogastrini	Crematogaster_minutissima	ant	191	Heinze et al., 1999; Geraghty et al., 2007; King & Porter, 2007	1,02	1	0	3	4	1	Heinze J., Foitzik S., Oberstadt B., Ru_ppell O. and Hölldobler B. (1999) A female caste specialized for the production of unfertilized eggs in the ant Crematogaster smithi. Naturwissenschaften 86: 93-95. .	Oettler, J., Schmitt, T., Herzner, G. & Heinze, J. Chemical profiles of mated and virgin queens, egg-laying intermorphs and workers of the ant Crematogaster smithi. Journal of Insect Physiology 54: 672-679.---NA	NA	0	0	0	0	0	0.447	0.523	0.493, 0.523, 0.447, 0.497, 0.495	5	0.713	NA	2	0.778, 0.648
Formicidae	Myrmicinae	Crematogastrini	Crematogaster_nigriceps	ant	NA			1,3	NA	3	4	0		NA	NA	0	0	0	0	0	NA	NA	NA	NA	NA	NA	NA	NA
Formicidae	Myrmicinae	Crematogastrini	Crematogaster_nigropilosa	ant	NA			NA	NA	3	4	0		NA	NA	0	0	0	0	0	NA	NA	NA	NA	NA	NA	NA	NA
Formicidae	Myrmicinae	Crematogastrini	Crematogaster_osakensis	ant	2292.6	Gotoh et al., 2017	140715	4	1	3	4	0		NA	NA	0	0	0	0	0	0.45	0.565	0.450, 0.486, 0.565	3	NA	NA	NA	NA
Formicidae	Myrmicinae	Crematogastrini	Crematogaster_pulchella	ant	NA			NA	NA	3	4	0		NA	NA	0	0	0	0	0	NA	NA	NA	NA	NA	NA	NA	NA
Formicidae	Myrmicinae	Crematogastrini	Crematogaster_pygmaea	ant	190	Hamidi et al., 2017		70.48	1	3	4	1	"Our study demonstrates that in the highly polygynous ant C. pygmaea, workers retain their ability to lay eggs and to produce, at least in queenless conditions, males, contrary to what is observed in many other highly polygynous ants whose workers are completely sterile. " ------Hamidi, R., de Biseau, J.-C., & Quinet, Y. (2023). Worker Reproduction in the Highly Polygynous Ant Crematogaster pygma…	Peeters, C., Lin, C., Quinet, Y., Segundo, C. M., Billen, J. 2013. Evolution of a soldier caste specialised to lay unfertilised eggs in the ant genus Crematogaster (subgenus Orthocrema). Arthropod Structure & Development 42: 257-264.---NA	NA	0	0	0	0	0	NA	NA	NA	NA	NA	NA	NA	NA
Formicidae	Myrmicinae	Crematogastrini	Crematogaster_rasoherinae	ant	NA			NA	NA	3	4	0		NA	NA	0	0	0	0	0	NA	NA	NA	NA	NA	NA	NA	NA
Formicidae	Myrmicinae	Crematogastrini	Crematogaster_schimmeri	ant	483.17	Peeters et al., 2013		1	0	3	4	0		Peeters, C., Lin, C., Quinet, Y., Segundo, C. M., Billen, J. 2013. Evolution of a soldier caste specialised to lay unfertilised eggs in the ant genus Crematogaster (subgenus Orthocrema). Arthropod Structure & Development 42: 257-264.---NA	NA	0	0	0	0	0	NA	NA	NA	NA	NA	NA	NA	NA
Formicidae	Myrmicinae	Crematogastrini	Crematogaster_scutellaris	ant	NA		1,06	1,16	1	3	4	0	possible thelytoky (page 190 The Ants)	Casevitzweulersse, J. 1991. Reproduction and development of the societies of Crematogaster scutellaris (Olivier, 1971) (Hymenoptera, Formicidae). Annales de la Societe Entomologique de France. 27(1): 103-111.---NA	NA	0	0	0	0	0	0.796	1.168	0.952, 1.012, 1.047, 1.053, 1.156, 1.411, 0.796, 0.986, 1.168	9	NA	NA	NA	NA
Formicidae	Myrmicinae	Crematogastrini	Crematogaster_sjostedti	ant	NA			1,4	NA	3	4	0		NA	NA	0	0	0	0	0	NA	NA	NA	NA	NA	NA	NA	NA
Formicidae	Myrmicinae	Crematogastrini	Crematogaster_sordidula	ant	750	Parr et al., 2017		NA	NA	3	4	0		NA	NA	0	0	0	0	0	NA	NA	NA	NA	NA	NA	NA	NA
Formicidae	Myrmicinae	Crematogastrini	Crematogaster_sumichrasti	ant	1000	Beckers et al., 1989		NA	NA	3	4	0		NA	NA	0	0	0	0	0	NA	NA	NA	NA	NA	NA	NA	NA
Formicidae	Myrmicinae	Crematogastrini	Crematogaster_volamena	ant	NA			NA	NA	3	4	0		NA	NA	0	0	0	0	0	NA	NA	NA	NA	NA	NA	NA	NA
Formicidae	Ponerinae	Ponerini	Cryptopone_motschulskyi	ant	20	Holldobler & Wilson, 1990		NA	NA	3	4	1	inferred from description of congener: C._sauteri workers have functional ovaries, and thus can potentially lay viable eggs. Yamaguchi, Y., Yazawa, H., Iwanishi, S. & Kudo, K. 2016. Differences in body sizes and physiological conditions among castes in the ponerine ant Cryptopone sauteri (Hymenoptera: Formicidae). Entomological Science 19(2): 124-128.	Yamaguchi, Y., Yazawa, H., Iwanishi, S. & Kudo, K. 2016. Differences in body sizes and physiological conditions among castes in the ponerine ant Cryptopone sauteri (Hymenoptera: Formicidae). Entomological Science 19(2): 124-128.---NA	NA	0	0	0	0	0	NA	NA	NA	NA	NA	NA	NA	NA
Formicidae	Myrmicinae	Attini	Cyphomyrmex_cornutus	ant	2021.75	Adams & Longino, 2007		NA	NA	3	4	0		NA	NA	0	0	0	0	0	NA	NA	NA	NA	NA	NA	NA	NA
Formicidae	Myrmicinae	Attini	Cyphomyrmex_costatus	ant	99.17	Hammond & Keller, 2004; Ferguson-Gow, 2014; Murakami et al., 2000	1	1	0	4	4	1	no offspring. Villesen, P., and J. J. Boomsma. "Patterns of male parentage in the fungus-growing ants." Behavioral Ecology and Sociobiology 53.4 (2003): 246-253	Murakami, T., Higashi, S. & Windsor, D. 2000. Mating frequency, colony size, polyethism and sex ratio in fungus-growing ants (Attini). Behav Ecol Sociobiol 48: 276-284.---NA	NA	0	0	0	0	0	0.525	0.552	0.552, 0.525	2	NA	NA	NA	NA
Formicidae	Myrmicinae	Attini	Cyphomyrmex_longiscapus	ant	55.34	Hammond & Keller, 2004; Ferguson-Gow, 2014	1035	1	0	3	4	1	Villeson & Boomsma (2003) describe no worker reproduction in queenright colonies, implying it may occur in queenelss colonies. However, this was not explicitly stated.	Villesen, P. & Boomsma, J. J. 2003. Patterns of male parentage in the fungus-growing ants. Behavioral Ecology and Sociobiology 53(4): 246-253.---NA	NA	0	0	0	0	0	0.645	0.713	0.648, 0.645, 0.713	3	NA	NA	NA	NA
Formicidae	Myrmicinae	Attini	Cyphomyrmex_minutus	ant	150	King & Porter, 2007		NA	NA	3	4	0		NA	NA	0	0	0	0	0	NA	NA	NA	NA	NA	NA	NA	NA
Formicidae	Myrmicinae	Attini	Cyphomyrmex_muelleri	ant	NA			NA	NA	3	4	0		NA	NA	0	0	0	0	0	NA	NA	NA	NA	NA	NA	NA	NA
Formicidae	Myrmicinae	Attini	Cyphomyrmex_rimosus	ant	64.49	King & Porter, 2007; Shik, 2008; Murakami et al., 2000; Holldobler & Wilson, 1990; Beckers et al., 1989	1	1	0	4	4	1	no evidence of worker reproduction. Atrophied ovarioles with no eggs. Murakami, T. & Higashi, S. 1997. Social organization in two primitive attine ants, Cyphomyrmex rimosus and Myricocrypta ednaella, with reference to their fungus substrates and food sources. Journal of Ethology 15: 17-25.	Murakami, T. & Higashi, S. 1997. Social organization in two primitive attine ants, Cyphomyrmex rimosus and Myricocrypta ednaella, with reference to their fungus substrates and food sources. Journal of Ethology 15: 17-25.---Same ref as ovariole reduction/worker sterility	Same ref as ovariole reduction/worker sterility	0	0	0	0	0	0.534	0.756	0.701, 0.534, 0.55, 0.71, 0.703, 0.72, 0.739, 0.571, 0.756, 0.749, 0.748, 0.711, 0.653, 0.67	14	0.6465	NA	2	0.763, 0.53
Formicidae	Myrmicinae	Stenammini	Dacetinops_cibdelus	ant	10	Holldobler & Wilson, 1990		NA	NA	NA	NA	NA		NA	NA	0	0	0	0	0	NA	NA	NA	NA	NA	NA	NA	NA
Formicidae	Myrmicinae	Dacetini	Daceton_armigerum	ant	2650	Holldobler & Wilson, 1990		NA	NA	NA	NA	NA		NA	NA	0	0	0	0	0	NA	NA	NA	NA	NA	NA	NA	NA
Formicidae	Formicinae	Camponotini	Dinomyrmex_gigas	ant	7000	Pfeiffer & Linsenmair, 2000		NA	NA	NA	NA	NA		NA	NA	0	0	0	0	0	NA	NA	NA	NA	NA	NA	NA	NA
Formicidae	Proceratiinae	Probolomyrmecini	Discothyrea_kamiteta	ant	73	Katayama, 2013		NA	NA	NA	NA	NA		Masuko, K. 2020. Colony composition, arthropod egg predation, and antennal structure of the ant Discothyrea sauteri (Hymenoptera: Formicidae). Asian Myrmecology 12: e012002---NA	NA	0	0	0	0	0	NA	NA	NA	NA	NA	NA	NA	NA
Formicidae	Dolichoderinae	Dolichoderini	Dolichoderus_bispinosus	ant	NA			NA	NA	3	NA	0	inferred from description of D.quadripunctatus - see specific notes for complication	NA	NA	0	0	0	0	0	NA	NA	NA	NA	NA	NA	NA	NA
Formicidae	Dolichoderinae	Dolichoderini	Dolichoderus_imitator	ant	25	Kaspari & Vargo, 1995		NA	NA	3	NA	0	inferred from description of D.quadripunctatus - see specific notes for complication	Torossian, C. 1966. Part of short infra-red rays on egg laying workers of ant Dolichoderus quadripunctatus. Comptes Rendus des Seances de la Societe de Biologie et de ses Filiales. 160(7)---NA	NA	0	0	0	0	0	NA	NA	NA	NA	NA	NA	NA	NA
Formicidae	Dolichoderinae	Dolichoderini	Dolichoderus_lamellosus	ant	NA			NA	NA	3	NA	0	inferred from description of D.quadripunctatus - see specific notes for complication	NA	NA	0	0	0	0	0	NA	NA	NA	NA	NA	NA	NA	NA
Formicidae	Dolichoderinae	Dolichoderini	Dolichoderus_lutosus	ant	NA			NA	NA	3	NA	0	inferred from description of D.quadripunctatus - see specific notes for complication	NA	NA	0	0	0	0	0	NA	NA	NA	NA	NA	1.18	NA	NA
Formicidae	Dolichoderinae	Dolichoderini	Dolichoderus_mariae	ant	1041000	Laskis & Tschinkel, 2009		NA	NA	3	NA	0	inferred from description of D.quadripunctatus - see specific notes for complication	NA	NA	0	0	0	0	0	NA	NA	NA	NA	NA	0.98	NA	NA
Formicidae	Dolichoderinae	Dolichoderini	Dolichoderus_plagiatus	ant	NA			NA	NA	3	NA	0	inferred from description of D.quadripunctatus - see specific notes for complication	NA	NA	0	0	0	0	0	NA	NA	NA	NA	NA	0.84	NA	NA
Formicidae	Dolichoderinae	Dolichoderini	Dolichoderus_pustulatus	ant	445	Kannowski, 1967		1,32	1	3	NA	0	inferred from description of D.quadripunctatus - see specific notes for complication	NA	NA	0	0	0	0	0	NA	NA	NA	NA	NA	0.79	NA	NA
Formicidae	Dolichoderinae	Dolichoderini	Dolichoderus_quadripunctatus	ant	NA			NA	NA	3	3	1	males are produced by workers. Unclear but potentially workers can also produce gynes? Marked as producing males only to be conservative. Czechowski et al 2019. Alate gyne of the ant Dolichoderus quadripunctatus (L.) (Hymenoptera, Formicidae) follows foraging trail to aphids	Czechowski et al 2019. Alate gyne of the ant Dolichoderusquadripunctatus (L.) (Hymenoptera, Formicidae) follows foraging trail to aphids---NA	NA	0	0	0	0	0	NA	NA	NA	NA	NA	2.19	NA	NA
Formicidae	Dolichoderinae	Dolichoderini	Dolichoderus_validus	ant	NA			NA	NA	3	NA	0	inferred from description of D.quadripunctatus - see specific notes for complication	NA	NA	0	0	0	0	0	NA	NA	NA	NA	NA	NA	NA	NA
Formicidae	Dorylinae	Dorylini (There do not seem to be any valid Tribes within Dorylinae)	Dorylus_affinis	ant	NA			NA	NA	NA	NA	NA		NA	NA	0	0	0	0	0	NA	NA	NA	NA	NA	NA	NA	NA
Formicidae	Dorylinae	Dorylini (There do not seem to be any valid Tribes within Dorylinae)	Dorylus_fulvus	ant	NA			NA	NA	NA	NA	NA		NA	NA	0	0	0	0	0	NA	NA	NA	NA	NA	NA	NA	NA
Formicidae	Dorylinae	Dorylini (There do not seem to be any valid Tribes within Dorylinae)	Dorylus_kohli	ant	NA			NA	NA	NA	NA	NA		NA	NA	0	0	0	0	0	NA	NA	NA	NA	NA	NA	NA	NA
Formicidae	Dorylinae	Dorylini (There do not seem to be any valid Tribes within Dorylinae)	Dorylus_laevigatus	ant	325000	Berghoff et al., 2002		NA	NA	NA	NA	NA		Kronauer, D. J. C., Schoning, C. & Boomsma, J. J. 2006. Male parentage in army ants. Molecular Ecology 15: 1147-1151.---NA	NA	0	0	0	0	0	NA	NA	2.917, 1.133, 1.864, 0.998, 1.034	5	NA	NA	NA	NA
Formicidae	Dorylinae	Dorylini	Dorylus_nigricans	ant	8018400	Beckers et al., 1989; Barth et al., 2014	15,93	1	0	3	4	1	male parentage described in Dorylus molestus though Holldobler and Wilson (The Ants, 1990) said that male larvae die before puation. Kronauer, D. J. C., Schoning, C. & Boomsma, J. J. 2006. Male parentage in army ants. Molecular Ecology 15: 1147-1151.	Kronauer, D. J. C., Schoning, C. & Boomsma, J. J. 2006. Male parentage in army ants. Molecular Ecology 15: 1147-1151.---NA	NA	0	0	0	0	0	0.733	3.364	2.872, 1.712, 3.033, 2.092, 0.896, 1.816, 1.376, 0.733, 0.918, 0.905, 3.016, 1.265, 1.061, 3.364	14	5.1555	NA	2	5.432, 4.879
Formicidae	Dorylinae	Dorylini	Dorylus_vishnui	ant	NA			NA	NA	NA	NA	NA		NA	NA	0	0	0	0	0	NA	NA	NA	NA	NA	NA	NA	NA
Formicidae	Dorylinae	Dorylini	Dorylus_wilverthi	ant	14750000	Kaspari & Vargo, 1995; Beckers et al., 1989		1	0	3	4	1	male eggs produced but according to Holldobler and Wilson, larvae die before pupation. The Ants, 1990. HOWEVER, I found a second ref saying they survive after queen loss (Raignier A (1972) Sur l’origine des nouvelles sociétés des fourmisvoyageuses Africaines (Hymenopteres, Formicidae, Dorylinae).Insectes Sociaux, 19, 153 –170.)	NA	NA	0	0	0	0	0	NA	NA	NA	NA	NA	NA	NA	NA
Formicidae	Dolichoderinae	Leptomyrmecini	Dorymyrmex_bicolor	ant	10000	Fjerdingstad & Crozier, 2006		NA	1	NA	NA	NA		NA	NA	0	0	0	0	0	NA	NA	NA	NA	NA	NA	NA	NA
Formicidae	Dolichoderinae	Leptomyrmecini	Dorymyrmex_biconis	ant	5000	Beckers et al., 1989		NA	NA	NA	NA	NA		NA	NA	0	0	0	0	0	NA	NA	NA	NA	NA	NA	NA	NA
Formicidae	Dolichoderinae	Leptomyrmecini	Dorymyrmex_bossutus	ant	1000	King & Porter, 2007		NA	NA	NA	NA	NA		NA	NA	0	0	0	0	0	NA	NA	NA	NA	NA	NA	NA	NA
Formicidae	Dolichoderinae	Leptomyrmecini	Dorymyrmex_bureni	ant	1000	King & Porter, 2007		NA	NA	NA	NA	NA		NA	NA	0	0	0	0	0	NA	NA	NA	NA	NA	NA	NA	NA
Formicidae	Dolichoderinae	Leptomyrmecini	Dorymyrmex_elegans	ant	1000	King & Porter, 2007		NA	NA	NA	NA	NA		NA	NA	0	0	0	0	0	NA	NA	NA	NA	NA	NA	NA	NA
Formicidae	Dolichoderinae	Leptomyrmecini	Dorymyrmex_grandulus	ant	1000	King & Porter, 2007		NA	NA	NA	NA	NA		NA	NA	0	0	0	0	0	NA	NA	NA	NA	NA	NA	NA	NA
Formicidae	Dolichoderinae	Leptomyrmecini	Dorymyrmex_insanus	ant	NA		1,09	1	0	NA	NA	NA		NA	NA	0	0	0	0	0	0.684	0.802	0.802, 0.733, 0.698, 0.698, 0.684, 0.687, 0.777	7	1.116	NA	1	1.116
Formicidae	Dolichoderinae	Leptomyrmecini	Dorymyrmex_reginicula	ant	1000	King & Porter, 2007		NA	NA	NA	NA	NA		NA	NA	0	0	0	0	0	NA	NA	NA	NA	NA	NA	NA	NA
Formicidae	Dorylinae - was Ecitoninae	NA	Eciton_burchellii	ant	699995	Shik, 2008; Holldobler & Wilson, 1990; Schneirla, 1971; Kaspari & Vargo, 1995	11,82	1	0	4	4	1	no offspring. Villesen, P., and J. J. Boomsma. "Patterns of male parentage in the fungus-growing ants." Behavioral Ecology and Sociobiology 53.4 (2003): 246-253	Kronauer, D. J. C., Rodriguez Ponce, E. R., Lattke, J. E. & Boomsma, J. J. 2007. Six weeks in the life of a reproducing army ant colony: male parentage and colony behaviour. Insect. Soc. 54: 118-123.---NA	NA	0	0	0	0	0	1.09	3.291	3.055, 1.675, 1.231, 3.202, 3.291, 1.09, 3.056, 1.633, 3.143, 3.256	10	NA	NA	NA	NA
Formicidae	Dorylinae	NA	Eciton_dulcium	ant	NA			NA	NA	NA	NA	NA		E.O.Wilson Caste & Ecology (page 93) explicity described workers of this genus as lacking ovaries, yet E.burcelli was found to have them. intrageneric variation?---NA	NA	0	0	0	0	0	NA	NA	NA	NA	NA	NA	NA	NA
Formicidae	Dorylinae - was Ecitoninae	Without tribe - was Ecitonini	Eciton_hamatum	ant	250000	Shik, 2008; Holldobler & Wilson, 1990		1	0	NA	NA	NA		NA	NA	0	0	0	0	0	NA	NA	NA	NA	NA	NA	NA	NA
Formicidae	Dorylinae	NA	Eciton_mexicanum	ant	500000	Barth et al., 2014	13,71	1	0	NA	NA	NA		NA	NA	0	0	0	0	0	0.931	2.412	1.343, 1.219, 2.412, 1.409, 0.931, 2.316	6	NA	NA	NA	NA
Formicidae	Dorylinae	NA	Eciton_rapax	ant	275000	Beckers et al., 1989		NA	NA	NA	NA	NA		NA	NA	0	0	0	0	0	NA	NA	NA	NA	NA	NA	NA	NA
Formicidae	Dorylinae	NA	Eciton_vagans	ant	250000	Rettenmeyer, 1963	19,18	1	0	NA	NA	NA		NA	NA	0	0	0	0	0	0.878	3.225	1.79, 3.018, 1.77, 0.878, 1.923, 1.526, 3.225	7	NA	NA	NA	NA
Formicidae	Ectatomminae	Ectatommini	Ectatomma_edentatum	ant	104	Antonialli & Giannotti, 2001		NA	NA	NA	4	1	workers lay trophic eggs, not clear if they can develop into males if uneaten. Antonialli, W. F. & Giannotti, E. 2002. Division of labour in Ectatomma edentatum (Hymenoptera, Formicidae). Sociobiology 39(1): 37-63.	Antonialli, W. F. & Giannotti, E. 2002. Division of labour in Ectatomma edentatum (Hymenoptera, Formicidae). Sociobiology 39(1): 37-63.---NA	NA	0	0	0	0	0	NA	NA	NA	NA	NA	NA	NA	NA
Formicidae	Ectatomminae	Ectatommini	Ectatomma_opaciventre	ant	NA			NA	NA	NA	NA	NA		NA	NA	0	0	0	0	0	NA	NA	NA	NA	NA	NA	NA	NA
Formicidae	Ectatomminae	Ectatommini	Ectatomma_ruidum	ant	81.88	Lenoir et al., 2011; Kaspari & Vargo, 1995; Beckers et al., 1989		NA	NA	NA	NA	NA		NA	NA	0	0	0	0	0	NA	NA	NA	NA	NA	NA	NA	NA
Formicidae	Ectatomminae	Ectatommini	Ectatomma_suzanae	ant	NA			NA	NA	NA	NA	NA		NA	NA	0	0	0	0	0	NA	NA	NA	NA	NA	NA	NA	NA
Formicidae	Ectatomminae	Ectatommini	Ectatomma_tuberculatum	ant	381.09	Hora, 2005; Hora et al., 2007; Perez-Lachaud et al,. 2010; Hora et al., 2001; Perez-Lachaud et al., 2011		NA	NA	NA	NA	NA	unable to acces ref Feneron, R. & Billen, J. 1996. Ovarian cycle in Ectatomma tuberculatum workers (Formicidae, Ponerinae). Invertebrate Reproduction & Development. 29(1): 79-85.	Feneron, R. & Billen, J. 1996. Ovarian cycle in Ectatomma tuberculatum workers (Formicidae, Ponerinae). Invertebrate Reproduction & Development. 29(1): 79-85.---NA	NA	0	0	0	0	0	NA	NA	NA	NA	NA	NA	NA	NA
Formicidae	Ponerinae	Ponerini	Ectomomyrmex_striatulus	ant	15	Holldobler & Wilson, 1990		NA	NA	NA	NA	NA		NA	NA	0	0	0	0	0	NA	NA	NA	NA	NA	NA	NA	NA
Formicidae	Ponerinae	Ponerini	Euponera_fossigera	ant	50	Villet, 1994		NA	NA	NA	NA	NA		NA	NA	0	0	0	0	0	NA	NA	NA	NA	NA	NA	NA	NA
Formicidae	Ponerinae	Ponerini	Euponera_wroughtonii	ant	500	Villet, 1990		1	0	NA	NA	NA		NA	NA	0	0	0	0	0	NA	NA	NA	NA	NA	NA	NA	NA
Formicidae	Formicinae	Lasiini	Euprenolepis_procera	ant	5000	Volker & Ulrich, 2008			1	NA	NA	NA		NA	NA	0	0	0	0	0	NA	NA	NA	NA	NA	1.1	NA	NA
Formicidae	Myrmicinae	Attini	Eurhopalothrix_biroi	ant	50	Wilson, 1959		NA	NA	NA	NA	NA		NA	NA	0	0	0	0	0	NA	NA	NA	NA	NA	NA	NA	NA
Formicidae	Myrmicinae	Attini	Eurhopalothrix_floridana	ant	100	King & Porter, 2007		NA	NA	NA	NA	NA		NA	NA	0	0	0	0	0	NA	NA	NA	NA	NA	NA	NA	NA
Formicidae	Myrmicinae	Attini	Eurhopalothrix_heliscata	ant	NA			NA	NA	NA	NA	NA		NA	NA	0	0	0	0	0	NA	NA	NA	NA	NA	NA	NA	NA
Formicidae	Myrmicinae	Crematogastrini	Eutetramorium_mocquerysi	ant	44	Heinze et al., 1999		1	0	3	NA	1	Have ergatoid queens and workers that do not mate “In this Malagasy ant, all female individuals are similar in size and appearance; female reproductives with a distinct external morphology do not exist. Based on ovarian anatomy, however, two types of females can be distinguished: females with six ovarioles and a spermatheca, which can mate and produce diploid offspring, and females with only two …	NA	NA	0	0	0	0	0	NA	NA	NA	NA	NA	NA	NA	NA
Formicidae	Dolichoderinae	Leptomyrmecini	Forelius_mccooki	ant	10000	Fjerdingstad & Crozier, 2006		1	1	NA	NA	NA		NA	NA	0	0	0	0	0	NA	NA	NA	NA	NA	NA	NA	NA
Formicidae	Dolichoderinae	Leptomyrmecini	Forelius_pruinosus	ant	10000	King & Porter, 2007		NA	1	NA	NA	NA		NA	NA	0	0	0	0	0	NA	NA	NA	NA	NA	NA	NA	NA
Formicidae	Formicinae	Formicini	Formica_archboldi	ant	500	King & Porter, 2007		NA	NA	NA	NA	NA		King, J. R. & Trager, J. C. 2007. Natural history of the slave-making ant, Polyergus lucidus, sensu lato in northern Florida and its three Formica pallidefulva group hosts. Journal of Insect Science 7:42.---NA	NA	0	0	0	0	0	NA	NA	NA	NA	NA	NA	NA	NA
Formicidae	Formicinae	Formicini	Formica_argentea	ant	51	Snyder, 1992	1	2,4	1	3	4	1	page 191 The Ants	NA	NA	0	0	0	0	0	1.43	1.53	1.43, 1.516, 1.433, 1.466, 1.530	5	1.802	NA	1	1.802
Formicidae	Formicinae	Formicini	Formica_bradleyi	ant	690.33	Halverson et al., 1976		1	0	NA	NA	NA		NA	NA	0	0	0	0	0	NA	NA	NA	NA	NA	NA	NA	NA
Formicidae	Formicinae	Formicini	Formica_bruni	ant	1400	Beckers et al., 1989		NA	NA	NA	NA	NA		NA	NA	0	0	0	0	0	NA	NA	NA	NA	NA	NA	NA	NA
Formicidae	Formicinae	Formicini	Formica_candida	ant	2318.18	Helantera & Sundstrom, 2007; Jaffe et al., 2012	1	2,4	1	NA	NA	NA		NA	NA	0	0	0	0	0	0.976	1.437	1.017, 1.363, 0.976, 1.437, 1.091, 1.346, 1.042, 1.31, 1.11, 1.021, 0.98, 0.997	12	NA	NA	NA	NA
Formicidae	Formicinae	Formicini	Formica_corsica	ant	NA			NA	NA	NA	NA	NA		NA	NA	0	0	0	0	0	NA	NA	NA	NA	NA	NA	NA	NA
Formicidae	Formicinae	Formicini	Formica_cunicularia	ant	1250	Parr et al., 2017; Beckers et al., 1989		NA	NA	NA	NA	NA		NA	NA	0	0	0	0	0	NA	NA	NA	NA	NA	NA	NA	NA
Formicidae	Formicinae	Formicini	Formica_dakotensis	ant	NA			NA	NA	NA	NA	NA		NA	NA	0	0	0	0	0	NA	NA	NA	NA	NA	NA	NA	NA
Formicidae	Formicinae	Formicini	Formica_dolosa	ant	NA			NA	NA	NA	NA	NA		NA	NA	0	0	0	0	0	NA	NA	NA	NA	NA	NA	NA	NA
Formicidae	Formicinae	Formicini	Formica_exsectoides	ant	139938	Holldobler & Wilson, 1990; Kaspari & Vargo, 1995		NA	NA	NA	NA	NA		NA	NA	0	0	0	0	0	NA	NA	NA	NA	NA	NA	NA	NA
Formicidae	Formicinae	Formicini	Formica_foreli	ant	NA			NA	NA	NA	NA	NA		NA	NA	0	0	0	0	0	NA	NA	NA	NA	NA	NA	NA	NA
Formicidae	Formicinae	Formicini	Formica_fusca	ant	1013.89	Holldobler & Wilson, 1990; Helantera & Sundstrom, 2007; Helantera & Sundstrom, 2005; Hannonen et al., 2004	1,11	2.96	1	3	4	1	page 191 The Ants	Helantera, H. & Sundstrom, L. 2005. Worker reproduction in the ant Formica fusca. Journal of Evolutionary Biology 18(1): 162-171.---NA	NA	0	0	0	0	0	1.065	2.723	1.121, 1.193, 2.723, 1.332, 1.355, 1.065	6	1.811	NA	1	1.811
Formicidae	Formicinae	Formicini	Formica_gagates	ant	NA			NA	NA	NA	NA	NA		NA	NA	0	0	0	0	0	NA	NA	NA	NA	NA	NA	NA	NA
Formicidae	Formicinae	Formicini	Formica_glacialis	ant	NA			NA	NA	NA	NA	NA		NA	NA	0	0	0	0	0	NA	NA	NA	NA	NA	NA	NA	NA
Formicidae	Formicinae	Formicini	Formica_incerta	ant	714	Holldobler & Wilson, 1990		NA	NA	NA	NA	NA		NA	NA	0	0	0	0	0	NA	NA	NA	NA	NA	NA	NA	NA
Formicidae	Formicinae	Formicini	Formica_japonica	ant	2495	Holldobler & Wilson, 1990; Kaspari & Vargo, 1995	1	5	1	NA	NA	NA	social parasite	Tsuneoka, Y. 2014. Regulation of host worker's oviposition by the social parasite ant Polyergus samurai. Zoological Science 31(7): 407-413.---NA	NA	0	0	0	0	0	1.178	1.478	1.178, 1.478, 1.246	3	1.813	NA	1	1.813
Formicidae	Formicinae	Formicini	Formica_lemani	ant	NA			NA	NA	NA	NA	NA		NA	NA	0	0	0	0	0	NA	NA	NA	NA	NA	NA	NA	NA
Formicidae	Formicinae	Formicini	Formica_montana	ant	NA			NA	1	NA	NA	NA		NA	NA	0	0	0	0	0	NA	NA	NA	NA	NA	NA	NA	NA
Formicidae	Formicinae	Formicini	Formica_neoclara	ant	NA			NA	NA	NA	NA	NA		NA	NA	0	0	0	0	0	NA	NA	NA	NA	NA	NA	NA	NA
Formicidae	Formicinae	Formicini	Formica_neogagates	ant	NA			NA	NA	NA	NA	NA		NA	NA	0	0	0	0	0	NA	NA	NA	NA	NA	NA	NA	NA
Formicidae	Formicinae	Formicini	Formica_neorufibarbis	ant	150	Billick, 2002		NA	1	3	4	1	worker can produce males. "Reproductive queenright colonies produce primarily females " ---- Billick, I. 2003. Worker demography in the ant Formica neorufibarbis. Ecological Entomology 28: 139-144	Billick, I. 2003. Worker demography in the ant Formica neorufibarbis. Ecological Entomology 28: 139-144---NA	NA	0	0	0	0	0	NA	NA	NA	NA	NA	NA	NA	NA
Formicidae	Formicinae	Formicini	Formica_obscuriventris	ant	NA			NA	NA	NA	NA	NA		NA	NA	0	0	0	0	0	NA	NA	NA	NA	NA	NA	NA	NA
Formicidae	Formicinae	Formicini	Formica_opaciventris	ant	NA				1	NA	NA	NA		NA	NA	0	0	0	0	0	NA	NA	NA	NA	NA	NA	NA	NA
Formicidae	Formicinae	Formicini	Formica_pallidefulva	ant	2209.54	Holldobler & Wilson, 1990; King & Porter, 2007		NA	NA	3	4	1	page 191 The Ants	King, J. R. & Trager, J. C. 2007. Natural history of the slave-making ant, Polyergus lucidus, sensu lato in northern Florida and its three Formica pallidefulva group hosts. Journal of Insect Science 7:42.---NA	NA	0	0	0	0	0	NA	NA	NA	NA	NA	NA	NA	NA
Formicidae	Formicinae	Formicini	Formica_perpilosa	ant	NA			NA	NA	NA	NA	NA		NA	NA	0	0	0	0	0	NA	NA	NA	NA	NA	NA	NA	NA
Formicidae	Formicinae	Formicini	Formica_picea	ant	650	Seifert, 2017	1	14,29	1	NA	NA	NA		NA	NA	0	0	0	0	0	1.107	1.237	1.11, 1.237, 1.107	3	1.643	NA	1	1.643
Formicidae	Formicinae	Formicini	Formica_podzolica	ant	22500	Deslippe & Savoleinen, 1995	1,07	4,5	1	NA	NA	NA		NA	NA	0	0	0	0	0	1.213	1.492	1.213, 1.337, 1.281, 1.492	4	1.83	NA	1	1.83
Formicidae	Formicinae	Formicini	Formica_pratensis	ant	95555.6	Helantera & Sundstrom, 2007; Beckers et al., 1989	1,22	1	0	3	4	1	page 191 The Ants	Rabitsch, W. B. 1997. Tissue-specific accumulation patterns of Pb, Cd, Cu, Zn, Fe, and Mn in workers of three ant species (Formicidae, Hymenoptera) from a metal-polluted site. Arch. Environ. Contam. Toxicol. 32, 172-177---NA	NA	0	0	0	0	0	1.505	1.904	1.705, 1.847, 1.894, 1.505, 1.528, 1.904	6	2.2512	NA	5	2.125, 2.404, 2.125, 2.41, 2.192
Formicidae	Formicinae	Formicini	Formica_pressilabris	ant	12179	Jaffe et al., 2012	1,12	2,5	1	NA	NA	NA		NA	NA	0	0	0	0	0	0.886	1.266	0.886, 1.189, 1.238, 1.266, 1.249	5	NA	NA	NA	NA
Formicidae	Formicinae	Formicini	Formica_rufa	ant	100000	Helantera & Sundstrom, 2007	1,47	1	1	3	4	1	males in queenless colonies, possible thelytoky? Unconfirmed page 191 The Ants	NA	NA	0	1	0	0	0	1.253	3.89	1.641, 3.89, 1.838, 2.055, 1.553, 1.944, 1.253, 1.853	8	2.22033	NA	3	2.284, 2.06, 2.317
Formicidae	Formicinae	Formicini	Formica_selysi	ant	13184	Seifert, 2017; Rosset & Chapuisat, 2007	1,06	5,3	1	NA	NA	NA		Meunier, J., Delaplace, L. & Chapuisat, M. 2010. Reproductive conflicts and egg discrimination in a socially polymorphic ant. Behav Ecol Sociobiol 64: 1655-1663.---NA	NA	0	0	0	0	0	1.182	1.578	1.182, 1.397, 1.578	3	1.849	NA	1	1.849
Formicidae	Formicinae	Formicini	Formica_subnitens	ant	NA			NA	NA	NA	NA	NA		NA	NA	0	0	0	0	0	NA	NA	NA	NA	NA	NA	NA	NA
Formicidae	Formicinae	Formicini	Formica_subsericea	ant	8916	Geraghty et al., 2007		NA	NA	NA	NA	NA		NA	NA	0	0	0	0	0	NA	NA	NA	NA	NA	NA	NA	NA
Formicidae	Formicinae	Gigantiopini	Gigantiops_destructor	ant	44.7	Beugnon et al., 2001		1	0	3	4	1	"In the laboratory, workers from queenless nests have laid eggs resulting in the continual production of males since October 1998" ------ Beugnon, G., Chagne, P. & Dejean, A. 2001. Colony structure and foraging behaviour in the tropical formicine ant, Gigantiops destructor. Insectes Soc. 48: 347-351.	Beugnon, G., Chagne, P. & Dejean, A. 2001. Colony structure and foraging behaviour in the tropical formicine ant, Gigantiops destructor. Insectes Soc. 48: 347-351.---NA	NA	0	0	0	0	0	NA	NA	NA	NA	NA	NA	NA	NA
Formicidae	Ectatomminae	Ectatommini	Gnamptogenys_hartmani	ant	NA			NA	NA	NA	NA	NA		NA	NA	0	0	0	0	0	NA	NA	NA	NA	NA	NA	NA	NA
Formicidae	Ectatomminae	Ectatommini	Gnamptogenys_horni	ant	28	Kaspari & Vargo, 1995		NA	NA	NA	NA	NA		NA	NA	0	0	0	0	0	NA	NA	NA	NA	NA	NA	NA	NA
Formicidae	Heteroponerinae	Heteroponerini	Heteroponera_relicta	ant	80	Villet, 1990		1	0	NA	NA	NA		NA	NA	0	0	0	0	0	NA	NA	NA	NA	NA	NA	NA	NA
Formicidae	Ectatomminae	Ectatommini	Holcoponera_bisulca	ant	22.3	Urcuqui et al., 2019		NA	NA	4	4	1	they concluded that workers could lay trophic eggs but do not have gamergates, unlike other species in the genus. " In contrast to other Gnamptogenys species presenting gamergates (e.g., workers with spermatheca in G. menadensi and G. striatula, Gobin et al. 1998, 2001; Blatrix and Jaisson 2000; Lommelen et al. 2006), we found no evidence that G. bisulca workers partici- pated in the reproduction…	Urcuqui, D. M., Herrera-Rangel, J., Poteaux, C. & Armbrecht, I. 2019. Social structure of Gnamptogenys bisulca (Formicidae: Ectatomminae) in tropical forests. Insectes Sociaux 66: 569-580.---NA	NA	0	0	0	0	0	NA	NA	NA	NA	NA	NA	NA	NA
Formicidae	Ectatomminae	Ectatommini	Holcoponera_cribrata	ant	27	Ito & Gobin, 2008		1	0	NA	NA	NA		Ito, F. & Gobin, B. 2008. Colony composition and behaviour of a queen and workers in the Oriental ectatommine ant Gnamptogenys cribrata (Emery 1900) in West Java, Indonesia. Asian Myrmecology 2: 103-107.---NA	NA	0	0	0	0	0	NA	NA	NA	NA	NA	NA	NA	NA
Formicidae	Ponerinae	Ponerini	Hypoponera_eduardi	ant	1500	Beckers et al., 1989		NA	NA	4	4	1	marked as having full sterility in ovary loss column, but I am not able to access the original reference now	Peeters, C. 1991. The occurrence of sexual reproduction among ant workers. Biological Journal of the Linnaean Society 44: 141-152.---Peeters, C. 1991. The occurrence of sexual reproduction among ant workers. Biological Journal of the Linnaean Society 44: 141-152.	Peeters, C. 1991. The occurrence of sexual reproduction among ant workers. Biological Journal of the Linnaean Society 44: 141-152.	0	0	0	0	0	NA	NA	NA	NA	NA	NA	NA	NA
Formicidae	Ponerinae	Ponerini	Hypoponera_inexorata	ant	31	King & Porter, 2007; Wheeler, 1903		NA	NA	4	4	0		NA	NA	0	0	0	0	0	NA	NA	NA	NA	NA	NA	NA	NA
Formicidae	Ponerinae	Ponerini	Hypoponera_opaciceps	ant	50	King & Porter, 2007		NA	NA	4	4	0		NA	NA	0	0	0	0	0	NA	NA	NA	NA	NA	NA	NA	NA
Formicidae	Ponerinae	Ponerini	Hypoponera_opacior	ant	50	King & Porter, 2007		NA	1	4	4	1	marked as having full sterility in ovary loss column, but I am not able to access the original reference now	Foitzik, S., Froba, J., Ruger, M. H. & Witte, V. 2011. Competition over workers: fertility signalling in wingless queens of Hypoponera opacior. Insectes Sociaux 58(2): 271-278---NA	NA	0	0	0	0	0	NA	NA	NA	NA	NA	NA	NA	NA
Formicidae	Ponerinae	Ponerini	Hypoponera_ragusai	ant	32	Kaspari & Vargo, 1995		NA	NA	4	4	0		NA	NA	0	0	0	0	0	NA	NA	NA	NA	NA	NA	NA	NA
Formicidae	Formicinae	Formicini	Iberoformica_subrufa	ant	700	Parr et al., 2017		NA	1	NA	NA	NA		NA	NA	0	0	0	0	0	NA	NA	NA	NA	NA	NA	NA	NA
Formicidae	Dolichoderinae	Leptomyrmecini	Iridomyrmex_purpureus	ant	84133.4	Shik, 2008; Holldobler & Wilson, 1990; Kaspari & Vargo, 1995	1	1,46	1	3	3	1	page 191 The Ants	Halliday, R. B. 1983. Social organisation of meat ants Iridomyrmex purpureus analysed by gel electrophoresis of enzymes. Insect. Soc. 30(1): 45-56.---NA	NA	0	0	0	0	0	1.648	2.221	1.685, 2.221, 2.072, 1.764, 1.709, 2.142, 2.097, 1.983, 1.648, 1.927, 2.069	11	NA	NA	NA	NA
Formicidae	Myrmicinae	Attini	Kalathomyrmex_emeryi	ant	100	Ferguson-Gow, 2014		1	0	NA	NA	NA		NA	NA	0	0	0	0	0	NA	NA	NA	NA	0.789	NA	2	0.817, 0.760
Formicidae	Dorylinae	NA	Labidus_coecus	ant	1000000	Barth et al., 2014	8,1	1	0	NA	NA	NA		NA	NA	0	0	0	0	0	0.578	2.796	0.939, 1.772, 1.735, 1.196, 2.796, 1.235, 0.578, 2.378, 1.645, 2.213, 1.825, 0.668, 0.855, 1.136, 2.324, 1.669, 1.616	17	NA	NA	NA	NA
Formicidae	Dorylinae	NA	Labidus_praedator	ant	1500000	Barth et al., 2014; Kaspari & Vargo, 1995	20,25	1	0	NA	NA	NA		NA	NA	0	0	0	0	0	0.645	2.692	1.089, 2.291, 1.434, 1.059, 1.65, 0.645, 2.692, 0.888, 1.059, 2.348, 1.972	11	NA	NA	NA	NA
Formicidae	Formicinae	Lasiini	Lasius_alienus	ant	3000	Geraghty et al., 2007			0	3	4	1	males in queenless colonies, possible thelytoky. Page 191 the Ants	Pearson, B. 1987. The sex ratio of heathland populations of the ants Lasius alienus, Lasius niger and their hybrids. Insect. Soc. 34(3): 194-203.---NA	NA	0	0	0	0	0	0.714	0.892	0.808, 0.714, 0.892, 1.736, 0.739	5	NA	1.61	NA	NA
Formicidae	Formicinae	Lasiini	Lasius_brunneus	ant	NA			NA	NA	3	4	1	males in queenless colonies, possible thelytoky. Page 191 the Ants	NA	NA	0	0	0	0	0	0.71	0.967	0.967, 0.71, 0.907, 0.92, 0.790, 0.692, 0.764	7	NA	1.64	NA	NA
Formicidae	Formicinae	Lasiini	Lasius_carniolicus	ant	NA			NA	NA	NA	NA	NA		NA	NA	0	0	0	0	0	NA	NA	NA	NA	NA	NA	NA	NA
Formicidae	Formicinae	Lasiini	Lasius_cinereus	ant	NA			NA	NA	NA	NA	NA		NA	NA	0	0	0	0	0	NA	NA	NA	NA	NA	NA	NA	NA
Formicidae	Formicinae	Lasiini	Lasius_flavus	ant	4885	Shik, 2008	1,2	3,5	1	NA	NA	NA		NA	NA	0	0	0	0	0	0.799	1.009	0.971, 0.972, 0.799, 0.825, 0.864, 1.009, 0.982	7	1.382	NA	3	1.349, 1.389, 1.408
Formicidae	Formicinae	Lasiini	Lasius_fuliginosus	ant	30000	Seifert, 2017			NA	NA	NA	NA		NA	NA	0	1	0	0	0	NA	NA	NA	NA	NA	NA	NA	NA
Formicidae	Formicinae	Lasiini	Lasius_grandis	ant	10000	Parr et al., 2017		NA	NA	NA	NA	NA		NA	NA	0	0	0	0	0	NA	NA	NA	NA	NA	NA	NA	NA
Formicidae	Formicinae	Lasiini	Lasius_lasioides	ant	NA			NA	NA	NA	NA	NA		NA	NA	0	0	0	0	0	NA	NA	NA	NA	NA	NA	NA	NA
Formicidae	Formicinae	Lasiini	Lasius_mixtus	ant	NA			NA	NA	NA	NA	NA		NA	NA	0	0	0	0	0	NA	NA	NA	NA	NA	NA	NA	NA
Formicidae	Formicinae	Lasiini	Lasius_myops	ant	NA			NA	NA	NA	NA	NA		NA	NA	0	0	0	0	0	NA	NA	NA	NA	NA	NA	NA	NA
Formicidae	Formicinae	Lasiini	Lasius_niger	ant	23205.5	Fjerdingstad et al., 2003; Beckers et al., 1989	1,22	1	0	3	4	1	males in queenless colonies, possible thelytoky. Page 191 the Ants also Rabeling, Chriåstian, and Daniel JC Kronauer. "Thelytokous parthenogenesis in eusocial Hymenoptera." Annual review of entomology 58 (2013): 273-292	Motais de Narbonne, M., van Zweden, J. S., Bello, J. E., Wenseleers, T., Millar, J. G. & d'Ettorre, P. 2016. Biological activity of the enantiomers of 3-methylhentriacontane, a queen pheromone of the ant Lasius niger. Journal of Experimental Biology 219: 1632-1638.---NA	NA	0	0	0	0	0	0.797	1.072	0.944, 0.832, 0.952, 0.797, 1.072	5	1.627	1.72	1	1.627
Formicidae	Formicinae	Lasiini	Lasius_pallitarsis	ant	NA			NA	NA	NA	NA	NA		NA	NA	0	0	0	0	0	NA	NA	NA	NA	NA	NA	NA	NA
Formicidae	Formicinae	Lasiini	Lasius_piliferus	ant	NA			NA	NA	NA	NA	NA		NA	NA	0	0	0	0	0	NA	NA	NA	NA	NA	NA	NA	NA
Formicidae	Formicinae	Lasiini	Lasius_sabularum	ant	NA			NA	NA	NA	NA	NA		NA	NA	0	0	0	0	0	NA	NA	NA	NA	NA	NA	NA	NA
Formicidae	Formicinae	Lasiini	Lasius_turcicus	ant	NA			NA	NA	NA	NA	NA		NA	NA	0	0	0	0	0	NA	NA	NA	NA	NA	NA	NA	NA
Formicidae	Formicinae	Lasiini	Lasius_umbratus	ant	3000	Geraghty et al., 2007			NA	NA	NA	NA		NA	NA	0	1	0	0	0	NA	NA	NA	NA	NA	NA	NA	NA
Formicidae	Leptanillinae	Leptanillini	Leptanilla_japonica	ant	150	Holldobler & Wilson, 1990		NA	NA	4	4	1	no ovaries ----- Masuko, K. 1989. Larval haemolymph feeding in the ant Leptanilla japonica by use of a specialised duct organ, the "larval haemolymph tap" (Hymenoptera: Formicidae). Behav Ecol Sociobiol 24: 127-132.	Masuko, K. 1989. Larval haemolymph feeding in the ant Leptanilla japonica by use of a specialised duct organ, the "larval haemolymph tap" (Hymenoptera: Formicidae). Behav Ecol Sociobiol 24: 127-132.---NA	NA	0	0	0	0	0	NA	NA	NA	NA	NA	0.25	NA	NA
Formicidae	Ponerinae	Ponerini	Leptogenys_attenuata	ant	90	Kaspari & Vargo, 1995		NA	NA	4	4	1	described as lacking ovaries but authors describe other species same way and was found to be incorrect. tentatively coded as sterile. ----- Villet, M.H., Crewe, R.M. & Duncan, F.D. 1991. Evolutionary trends in the reproductive biology of ponerine ants (Hymenoptera: Formicidae). Journal of Natural History 25(6): 1603-1610. - Juliet. James had marked as NA	Villet, M.H., Crewe, R.M. & Duncan, F.D. 1991. Evolutionary trends in the reproductive biology of ponerine ants (Hymenoptera: Formicidae). Journal of Natural History 25(6): 1603-1610. - Juliet. James had marked as NA ---NA	NA	0	0	0	0	0	NA	NA	NA	NA	NA	NA	NA	NA
Formicidae	Ponerinae	Ponerini	Leptogenys_bituberculata	ant	300	Holldobler & Wilson, 1990		NA	NA	NA	NA	NA		NA	NA	0	0	0	0	0	NA	NA	NA	NA	NA	NA	NA	NA
Formicidae	Ponerinae	Ponerini	Leptogenys_castanea	ant	289	Kaspari & Vargo, 1995		NA	NA	4	4	1	Villet et al (1992) described as lacking ovaries. possible intrageneric variation. unceratinty	Villet, M.H., Crewe, R.M. & Duncan, F.D. 1991. Evolutionary trends in the reproductive biology of ponerine ants (Hymenoptera: Formicidae). Journal of Natural History 25(6): 1603-1610. - Juliet. James had marked as NA ---NA	NA	0	0	0	0	0	NA	NA	NA	NA	NA	NA	NA	NA
Formicidae	Ponerinae	Ponerini	Leptogenys_chinensis	ant	367	Beckers et al., 1989		NA	NA	NA	NA	NA		NA	NA	0	0	0	0	0	NA	NA	NA	NA	NA	NA	NA	NA
Formicidae	Ponerinae	Ponerini	Leptogenys_diminuta	ant	269.89	Ito & Ohkawara, 2000; Kaspari & Vargo, 1995		1	0	NA	NA	NA		Ito, F. 1997. Colony composition and morphological caste differentiation between ergatoid queens and workers in the ponerine ant genus Leptogenys in the Oriental tropics. Ethology Ecology & Evolution 9: 335-343.---NA	NA	0	0	0	0	0	NA	NA	NA	NA	NA	NA	NA	NA
Formicidae	Ponerinae	Ponerini	Leptogenys_intermedia	ant	595	Kaspari & Vargo, 1995		1	0	4	4	1	CONFLICT - Villet et al (1992) described as lacking ovaries BUT Peeters et al (1991) describes ovaries in workers of this species. Ovaries may be non-functional therefore this species is marked as sterile ----	Villet, M.H., Crewe, R.M. & Duncan, F.D. 1991. Evolutionary trends in the reproductive biology of ponerine ants (Hymenoptera: Formicidae). Journal of Natural History 25(6): 1603-1610. Peeters, C. P. 1991. Ergatoid queens and intercastes in ants: two distinct adult forms which look morphologically intermediate between workers and winged queens. Ins. Soc. 38: 1-15. ---NA	NA	0	0	0	0	0	NA	NA	NA	NA	NA	NA	NA	NA
Formicidae	Ponerinae	Ponerini	Leptogenys_kraepelini	ant	21	Peeters&Ito, 2001		NA	NA	NA	NA	NA		Ito, F. 1997. Colony composition and morphological caste differentiation between ergatoid queens and workers in the ponerine ant genus Leptogenys in the Oriental tropics. Ethology Ecology & Evolution 9: 335-343.---NA	NA	0	0	0	0	0	NA	NA	NA	NA	NA	NA	NA	NA
Formicidae	Ponerinae	Ponerini	Leptogenys_mjobergi	ant	35	Villet, 1990		1	0	4	4	1	CONFLICT - Villet et al (1992) described as lacking ovaries BUT Peeters et al (1991) describes ovaries in workers of this species. Ovaries may be non-functional therefore this species is marked as sterile ----	Villet, M. H., Crewe, R. M. & Duncan, F. D. 1991. Evolutionary trends in the reproductive biology of ponerine ants (Hymenoptera: Formicidae). Journal of Natural History 25(6): 1603-1610---NA	NA	0	0	0	0	0	NA	NA	NA	NA	NA	NA	NA	NA
Formicidae	Ponerinae	Ponerini	Leptogenys_processionalis	ant	41000	Kaspari & Vargo, 1995		NA	NA	NA	NA	NA		NA	NA	0	0	0	0	0	NA	NA	NA	NA	NA	NA	NA	NA
Formicidae	Ponerinae	Ponerini	Leptogenys_purpurea	ant	1250	Holldobler & Wilson, 1990		NA	NA	NA	NA	NA		NA	NA	0	0	0	0	0	NA	NA	NA	NA	NA	NA	NA	NA
Formicidae	Dolichoderinae	Leptomyrmecini	Leptomyrmex_fragilis	ant	350	Holldobler & Wilson, 1990		NA	NA	NA	NA	NA		NA	NA	0	0	0	0	0	NA	NA	NA	NA	NA	NA	NA	NA
Formicidae	Dolichoderinae	Leptomyrmecini	Leptomyrmex_pallens	ant	NA			NA	NA	NA	NA	NA		NA	NA	0	0	0	0	0	NA	NA	NA	NA	NA	NA	NA	NA
Formicidae	Myrmicinae	Formicoxenini	Leptothorax_acervorum	ant	44.97	Kramer et al., 2014; Beckers et al., 1989	1,06	5,78	1	3	3	1	"ovary length was negatively associated with foraging behaviour dsuring our study period, that is, foragers possessed smaller (less developed or degenerated) ovaries." RC2? -------- Kuhbandner, S., Modlmeier, A. P. & Foitzik, S. 2014. Age and ovarian development are related to worker personality and task allocation in the ant Leptothorax acervorum. Current Zoology 60(3): 392-400.	Kuhbandner, S., Modlmeier, A. P. & Foitzik, S. 2014. Age and ovarian development are related to worker personality and task allocation in the ant Leptothorax acervorum. Current Zoology 60(3): 392-400.---Same ref as for worker_sterility	Same ref as for worker_sterility	0	0	0	0	0	0.572	0.758	0.688, 0.686, 0.693, 0.688, 0.758, 0.740, 0.572	7	0.687	NA	3	0.671, 0.709, 0.680
Formicidae	Myrmicinae	Formicoxenini	Leptothorax_gredleri	ant	33	Seifert, 2017	1	2,1	0	3	4	1	males when queenless --- Heinze, J. & Oberstadt, B. 1999. Worker age, size and social status in queenless colonies of the ant Leptothorax gredleri. Animal Behaviour 58: 751-759.	Heinze, J. & Oberstadt, B. 1999. Worker age, size and social status in queenless colonies of the ant Leptothorax gredleri. Animal Behaviour 58: 751-759.---NA	NA	0	0	0	0	0	0.408	0.604	0.559, 0.604, 0.566, 0.408	4	0.631	NA	2	0.596, 0.665
Formicidae	Myrmicinae	Formicoxenini	Leptothorax_muscorum	ant	41.57	Kramer et al., 2014; Beckers et al., 1989	1	1,6	1	NA	NA	NA		NA	NA	0	0	0	0	0	0.546	0.557	0.557, 0.546, 0.556	3	0.525	NA	1	0.525
Formicidae	Myrmicinae	Formicoxenini	Leptothorax_retractus	ant	NA			NA	NA	NA	NA	NA		NA	NA	0	0	0	0	0	NA	NA	NA	NA	NA	NA	NA	NA
Formicidae	Myrmicinae	Formicoxenini	Leptothorax_scamni	ant	NA			1	0	NA	NA	NA		NA	NA	0	0	0	0	0	NA	NA	NA	NA	NA	NA	NA	NA
Formicidae	Dolichoderinae	Tapinomini	Liometopum_apiculatum	ant	250000	Hoey-Chamberlain, 2013		NA	NA	NA	NA	NA		NA	NA	0	0	0	0	0	NA	NA	NA	NA	NA	NA	NA	NA
Formicidae	Dolichoderinae	Tapinomini	Liometopum_microcephalum	ant	NA			NA	NA	NA	NA	NA		NA	NA	0	0	0	0	0	NA	NA	NA	NA	NA	NA	NA	NA
Formicidae	Dolichoderinae	Tapinomini	Liometopum_occidentale	ant	50000	Hoey-Chamberlain, 2013		NA	NA	NA	NA	NA		NA	NA	0	0	0	0	0	NA	NA	NA	NA	NA	NA	NA	NA
Formicidae	Dorylinae (Tribes not present within this sub-family?)	NA	Lioponera_cohici	ant	90	Wilson, 1958		NA	NA	NA	NA	NA		Idogawa, N. & Dobata, S. 2018. Colony structure and life history of Lioponera daikoku (Formicidae: Dorylinae). Asian Myrmecology 10: e010006---NA	NA	0	0	0	0	0	NA	NA	NA	NA	NA	NA	NA	NA
Formicidae	Dorylinae (Tribes not present within this sub-family?)	NA	Lioponera_daikoku	ant	13	Idogawa & Dobata, 2018		1.32	1	3	3	1	workers have two ovarioles each although one had four which is the same number as the queens and may be considered an intercaste. no clear description of whether worker eggs are viable and whether the intercaste may be able to mate but the wording of this and the AntWiki page seemed to imply that workers produce males. ------ Idogawa, N. & Dobata, S. 2018. Colony structure and life history of Lio…	Idogawa, N. & Dobata, S. 2018. Colony structure and life history of Lioponera daikoku (Formicidae: Dorylinae). Asian Myrmecology 10: e010006---NA	NA	0	0	0	0	0	NA	NA	NA	NA	NA	NA	NA	NA
Formicidae	Dorylinae (Tribes not present within this sub-family?)	NA	Lioponera_dumbletoni	ant	200	Wilson, 1958		1	0	NA	NA	NA		NA	NA	0	0	0	0	0	NA	NA	NA	NA	NA	NA	NA	NA
Formicidae	Dorylinae (Tribes not present within this sub-family?)	NA	Lioponera_suscitata	ant	28	Ito et al., 2018		1	0	3	3	1	workers have 2 ovarioles compared to 4 in queens but no spermatheca. Ito, F., Jaitrong, W., Hashim, R. & Mizuno, R. 2018. Colony composition, brood production and caste dimorphism in two species of the doryline genus Lioponera in the Oriental tropics (Formicidae: Dorylinae). Asian Myrmecology 10: e010007 (1-6).	Ito, F., Jaitrong, W., Hashim, R. & Mizuno, R. 2018. Colony composition, brood production and caste dimorphism in two species of the doryline genus Lioponera in the Oriental tropics (Formicidae: Dorylinae). Asian Myrmecology 10: e010007 (1-6).---NA	NA	0	0	0	0	0	NA	NA	NA	NA	NA	NA	NA	NA
Formicidae	Myrmicinae	Myrmicini	Manica_invidia	ant	400	Antwiki, 2015		NA	NA	NA	NA	NA		NA	NA	0	0	0	0	0	NA	NA	NA	NA	NA	NA	NA	NA
Formicidae	Myrmicinae	Myrmicini	Manica_rubida	ant	NA			NA	NA	NA	NA	NA		NA	NA	0	0	0	0	0	NA	NA	NA	NA	NA	NA	NA	NA
Formicidae	Ponerinae	Ponerini	Mayaponera_pergandei	ant	19	Kaspari & Vargo, 1995		NA	NA	NA	NA	NA		NA	NA	0	0	0	0	0	NA	NA	NA	NA	NA	NA	NA	NA
Formicidae	Ponerinae	Ponerini	Megaponera_analis	ant	778.33	Holldobler & Wilson, 1990; Villet, 1990	1	1	0	NA	NA	NA		Villet, M. H. & Duncan, F. D. 1992. Reproductive abilities of orphaned workers of two ponerine ant species (Hymenoptera: Formicidae). J. ent. Soc. Sth. Afr. 55(2): 280-282.---NA	NA	0	0	0	0	0	NA	NA	NA	NA	NA	NA	NA	NA
Formicidae	Myrmicinae	Meranoplini	Meranoplus_spinosus	ant	150	Holldobler & Wilson, 1990		NA	NA	NA	NA	NA		NA	NA	0	0	0	0	0	NA	NA	NA	NA	NA	NA	NA	NA
Formicidae	Ponerinae	Ponerini	Mesoponera_caffraria	ant	25	Villet, 1990		1	0	NA	NA	NA		NA	NA	0	0	0	0	0	NA	NA	NA	NA	NA	NA	NA	NA
Formicidae	Myrmicinae	Pheidolini	Messor_arenarius	ant	300	Saar et al., 2018		1	0	NA	NA	NA		Grasso, D. A., Wenseleers, T., Mori, A., Le Moli, F. & Billen, J. 2000. Thelytokous worker reproduction and lack of Wolbachia infection in the harvesting ant Messor capitatus. Ethology Ecology & Evolution 12(3): 309-314.---NA	NA	0	0	0	0	0	NA	NA	NA	NA	NA	NA	NA	NA
Formicidae	Myrmicinae	Pheidolini	Messor_barbarus	ant	8000	Beckers et al., 1989		1	0	NA	NA	NA		NA	NA	0	0	0	0	0	NA	NA	NA	NA	NA	NA	NA	NA
Formicidae	Myrmicinae	Pheidolini	Messor_bouvieri	ant	NA			NA	NA	NA	NA	NA		NA	NA	0	0	0	0	0	NA	NA	NA	NA	NA	NA	NA	NA
Formicidae	Myrmicinae	Pheidolini	Messor_capitatus	ant	3500	Sanders, personal communication		1	0	3	4	1	page 191 The Ants	NA	NA	0	0	0	0	0	NA	NA	NA	NA	NA	NA	NA	NA
Formicidae	Myrmicinae	Pheidolini	Messor_ebeninus	ant	59676.5	Steinberger et al., 1991; Warburg et al., 2017		1	0	3	4	1	page 191 The Ants	NA	NA	0	0	0	0	0	NA	NA	NA	NA	NA	NA	NA	NA
Formicidae	Myrmicinae	Pheidolini	Messor_rugosus	ant	2500	Steinberger et al., 1991		NA	NA	NA	NA	NA		NA	NA	0	0	0	0	0	NA	NA	NA	NA	NA	NA	NA	NA
Formicidae	Myrmicinae	Pheidolini	Messor_sanctus	ant	3500	Beckers et al., 1989		NA	NA	NA	NA	NA		NA	NA	0	0	0	0	0	NA	NA	NA	NA	NA	NA	NA	NA
Formicidae	Myrmicinae	Solenopsidini	Monomorium_minimum	ant	105000	Geraghty et al., 2007; Bhatkar, 1992	1	30	1	4	4	1	no offspring. ------ Boonen, Sofie, and Johan Billen. "Caste regulation in the ant Monomorium pharaonis (L.) with emphasis on the role of queens." Insectes Sociaux 64.1 (2017): 113-121	e.g. Boonen, S. & Billen, J. 2017. Caste regulation in the ant Monomorium pharaonis (L.) with emphasis on the role of queens. Insect. Soc. 113-121.---NA	NA	0	0	0	0	0	0.378	0.458	0.453, 0.458, 0.420, 0.378	4	0.64	NA	2	0.691, 0.588
Formicidae	Myrmicinae	Solenopsidini	Monomorium_rothsteini	ant	36500	Davison, 1982		NA	NA	4	4	NA		NA	NA	0	0	0	0	0	NA	NA	NA	NA	NA	NA	NA	NA
Formicidae	Myrmicinae	Solenopsidini	Monomorium_salomonis	ant	NA			30	1	NA	NA	NA		NA	NA	0	0	0	0	0	NA	NA	NA	NA	NA	NA	NA	NA
Formicidae	Myrmicinae	Solenopsidini	Monomorium_trageri	ant	NA			NA	NA	NA	NA	NA		NA	NA	0	0	0	0	0	NA	NA	NA	NA	NA	NA	NA	NA
Formicidae	Myrmicinae	Solenopsidini	Monomorium_viridum	ant	10000	King & Porter, 2007		NA	NA	4	4	NA		NA	NA	0	0	0	0	0	NA	NA	NA	NA	NA	NA	NA	NA
Formicidae	Myrmicinae	Attini	Mycetagroicus_cerradensis	ant	373	Ferguson-Gow, 2014		NA	NA	4	4	1	queenless workers in lab failed to produce males, --- Solomon, S. E. et al. 2010. Nesting biology and fungiculture of the fungus-growing ant, Mycetagroicus cerradensis: new light on the origin of higher attine agriculture. Journal of Insect Science 11: 12.	Solomon, S. E. et al. 2010. Nesting biology and fungiculture of the fungus-growing ant, Mycetagroicus cerradensis: new light on the origin of higher attine agriculture. Journal of Insect Science 11: 12.---NA	NA	0	0	0	0	0	NA	NA	NA	NA	NA	NA	NA	NA
Formicidae	Myrmicinae	Attini	Mycetarotes_parallelus	ant	110.57	Ferguson-Gow, 2014		NA	NA	NA	NA	NA		NA	NA	0	0	0	0	0	NA	NA	NA	NA	NA	1.03	NA	NA
Formicidae	Myrmicinae	Attini	Mycetomoelleris_opulentus	ant	NA			NA	NA	NA	NA	NA		NA	NA	0	0	0	0	0	NA	NA	NA	NA	NA	NA	NA	NA
Formicidae	Myrmicinae	Attini	Mycetomoellerius_isthmicus	ant	100.67	Ferguson-Gow, 2014	1	1	0	NA	NA	NA	Queens have 6 ovarioles, workers have undeveloped ovaries with no mature oocytes. ----- Murakami, T., Higashi, S. & Windsor, D. 2000. Mating frequency, colony size, polyethism and sex ratio in fungus-growing ants (Attini). Behav Ecol Sociobiol 48: 276-284.	Murakami, T., Higashi, S. & Windsor, D. 2000. Mating frequency, colony size, polyethism and sex ratio in fungus-growing ants (Attini). Behav Ecol Sociobiol 48: 276-284.---NA	NA	0	0	0	0	0	NA	NA	1.131	1	NA	NA	NA	NA
Formicidae	Myrmicinae	Attini	Mycetomoellerius_jamaicensis	ant	525	Ferguson-Gow, 2014		NA	NA	NA	NA	NA		NA	NA	0	0	0	0	0	NA	NA	NA	NA	NA	NA	NA	NA
Formicidae	Myrmicinae	Attini	Mycetomoellerius_ruthae	ant	305.5	Holldobler & Wilson, 1990; Kaspari & Vargo, 1995		NA	NA	NA	NA	NA		NA	NA	0	0	0	0	0	NA	NA	NA	NA	NA	NA	NA	NA
Formicidae	Myrmicinae	Attini	Mycetomoellerius_turrifex	ant	300	Ferguson-Gow, 2014		NA	NA	NA	NA	NA		NA	NA	0	0	0	0	0	NA	NA	NA	NA	NA	1.05	NA	NA
Formicidae	Myrmicinae	Attini	Mycetomoellerius_urichii	ant	100	Beckers et al., 1989		NA	NA	NA	NA	NA		NA	NA	0	0	0	0	0	NA	NA	NA	NA	NA	NA	NA	NA
Formicidae	Myrmicinae	Attini	Mycetomoellerius_zeteki	ant	147.92	Hammond & Keller, 2004; Ferguson-Gow, 2014; Kaspari & Vargo, 1995	1.17	1	0	NA	NA	NA		NA	NA	0	0	0	0	0	NA	NA	NA	NA	NA	NA	NA	NA
Formicidae	Myrmicinae	Attini	Mycetophylax_clorindae	ant	70.5	Ferguson-Gow, 2014		NA	NA	NA	NA	NA		NA	NA	0	0	0	0	0	NA	NA	NA	NA	NA	NA	NA	NA
Formicidae	Myrmicinae	Attini	Mycetophylax_conformis	ant	104.58	Ferguson-Gow, 2014; Klingenberg et al., 2007	1	1	0	NA	NA	NA		NA	NA	0	0	0	0	0	0.588	0.717	0.713, 0.717, 0.588	3	NA	NA	NA	NA
Formicidae	Myrmicinae	Attini	Mycetophylax_faunulus	ant	16	Ferguson-Gow, 2014		NA	NA	NA	NA	NA		NA	NA	0	0	0	0	0	NA	NA	NA	NA	NA	NA	NA	NA
Formicidae	Myrmicinae	Attini	Mycetophylax_lectus	ant	70	Ramos-Lacau et al., 2015		1	0	NA	NA	NA		NA	NA	0	0	0	0	0	NA	NA	NA	NA	NA	NA	NA	NA
Formicidae	Myrmicinae	Attini	Mycetophylax_morschi	ant	108.21	Ferguson-Gow, 2014; Klingenberg et al., 2007	1	1	0	NA	NA	NA		NA	NA	0	0	0	0	0	0.557	0.609	0.557, 0.609	2	0.736	NA	1	0.736
Formicidae	Myrmicinae	Attini	Mycetophylax_simplex	ant	220.04	Ferguson-Gow, 2014; Klingenberg et al., 2007	1	1	0	NA	NA	NA		NA	NA	0	0	0	0	0	NA	NA	0.954	1	NA	NA	NA	NA
Formicidae	Myrmicinae	Attini	Mycetosoritis_hartmanni	ant	50	Ferguson-Gow, 2014		1	0	NA	NA	NA		NA	NA	0	0	0	0	0	NA	NA	NA	NA	NA	NA	NA	NA
Formicidae	Myrmicinae	Attini	Mycocepurus_goeldii	ant	678.86	Ferguson-Gow, 2014		1,63	1	NA	NA	NA		NA	NA	0	0	0	0	0	NA	NA	NA	NA	NA	NA	NA	NA
Formicidae	Ponerinae	Ponerini	Myopias_concava	ant	60	Wilson, 1959		NA	NA	NA	NA	NA		Ito, F., Nguyen, CD. A., Eguchi, K., Toyota, A. & Billen, J. 2020. Colony composition, queen behavior, specialised predation on millipedes, and exocrine glands in the ponerine ant Myopias conicara Xu, 1998 (Hymenoptera: Formicidae).---NA	NA	0	0	0	0	0	NA	NA	NA	NA	NA	NA	NA	NA
Formicidae	Ponerinae	Ponerini	Myopias_julivora	ant	55	Wilson, 1959		NA	NA	NA	NA	NA		NA	NA	0	0	0	0	0	NA	NA	NA	NA	NA	NA	NA	NA
Formicidae	Amblyoponinae	Amblyoponini	Myopopone_castanea	ant	NA			NA	NA	NA	NA	NA		NA	NA	0	0	0	0	0	NA	NA	NA	NA	NA	NA	NA	NA
Formicidae	Myrmeciinae	Myrmeciini	Myrmecia_brevinoda	ant	2576	Higashi & Peeters, 1990	2,82	2,25	1	NA	NA	NA		NA	NA	0	0	0	0	0	2.892	4.884	3.443, 4.265, 4.884, 2.892	4	NA	NA	NA	NA
Formicidae	Myrmeciinae	Myrmeciini	Myrmecia_dispar	ant	125	Holldobler & Wilson, 1990		NA	NA	NA	NA	NA		NA	NA	0	0	0	0	0	NA	NA	NA	NA	NA	NA	NA	NA
Formicidae	Myrmeciinae	Myrmeciini	Myrmecia_forceps	ant	25	Ito et al., 1994		NA	NA	NA	NA	NA		NA	NA	0	0	0	0	0	NA	NA	NA	NA	NA	NA	NA	NA
Formicidae	Myrmeciinae	Myrmeciini	Myrmecia_forficata	ant	211	Gray, 1974		NA	NA	3	3	1	males in queenless and queenright colonies. Haskin and Haskins (1950a) Caryl P. Haskins, Edna F. Haskins, Notes on the Biology and Social Behavior of the Archaic Ponerine Ants of the Genera Myrmecia and Promyrmecia, Annals of the Entomological Society of America, Volume 43, Issue 4, 1 December 1950, Pages 461–491, - See Page 190 Holldobler and Wilson The Ants	NA	NA	0	0	0	0	0	NA	NA	NA	NA	NA	NA	NA	NA
Formicidae	Myrmeciinae	Myrmeciini	Myrmecia_froggatti	ant	34.5	Ito et al., 1994; Gray, 1974		1	0	NA	NA	NA		Ito, F., Sugiura, N. & Higashi, S. 1994. Worker polymorphism in the red-head bulldog ant (Hymenoptera, Formicidae), with description of nest structure and colony composition. Annals of the Entomological Society of America 87(3): 337-341.---NA	NA	0	0	0	0	0	NA	NA	NA	NA	NA	NA	NA	NA
Formicidae	Myrmeciinae	Myrmeciini	Myrmecia_fulvipes	ant	108.56	Gray, 1974		NA	NA	NA	NA	NA		NA	NA	0	0	0	0	0	NA	NA	NA	NA	NA	NA	NA	NA
Formicidae	Myrmeciinae	Myrmeciini	Myrmecia_gulosa	ant	974.24	Holldobler & Wilson, 1990; Dietemann, 2002; Beckers et al., 1989		1,14	1	3	3	1	males in queenless and queenright colonies. Haskin and Haskins (1950a) Caryl P. Haskins, Edna F. Haskins, Notes on the Biology and Social Behavior of the Archaic Ponerine Ants of the Genera Myrmecia and Promyrmecia, Annals of the Entomological Society of America, Volume 43, Issue 4, 1 December 1950, Pages 461–491,- See Page 190 Holldobler and Wilson The Ants	Dietemann, V., Holldobler, B. & Peeters, C. 2002. Caste specialisation and differentiation in reproductive potential in the phylogenetically primitive ant Myrmecia gulosa. Insectes Soc. 49: 289-298.---NA	NA	0	0	0	0	0	NA	NA	NA	NA	NA	NA	NA	NA
Formicidae	Myrmeciinae	Myrmeciini	Myrmecia_harderi	ant	NA			NA	NA	NA	NA	NA		NA	NA	0	0	0	0	0	NA	NA	NA	NA	NA	NA	NA	NA
Formicidae	Myrmeciinae	Myrmeciini	Myrmecia_mandibularis	ant	402	Shik, 2008		NA	NA	3	3	1	males in queenless and queenright colonies. Haskin and Haskins (1950a) Caryl P. Haskins, Edna F. Haskins, Notes on the Biology and Social Behavior of the Archaic Ponerine Ants of the Genera Myrmecia and Promyrmecia, Annals of the Entomological Society of America, Volume 43, Issue 4, 1 December 1950, Pages 461–491,- See Page 190 Holldobler and Wilson The Ants	NA	NA	0	0	0	0	0	NA	NA	NA	NA	NA	NA	NA	NA
Formicidae	Myrmeciinae	Myrmeciini	Myrmecia_michaelseni	ant	17	Gray, 1974		NA	NA	NA	NA	NA		NA	NA	0	0	0	0	0	NA	NA	NA	NA	NA	NA	NA	NA
Formicidae	Myrmeciinae	Myrmeciini	Myrmecia_nigrocincta	ant	821	Holldobler & Wilson, 1990		NA	NA	3	3	1	males in queenless and queenright colonies. Haskin and Haskins (1950a)Caryl P. Haskins, Edna F. Haskins, Notes on the Biology and Social Behavior of the Archaic Ponerine Ants of the Genera Myrmecia and Promyrmecia, Annals of the Entomological Society of America, Volume 43, Issue 4, 1 December 1950, Pages 461–491, - See Page 190 Holldobler and Wilson The Ants	NA	NA	0	0	0	0	0	NA	NA	NA	NA	NA	NA	NA	NA
Formicidae	Myrmeciinae	Myrmeciini	Myrmecia_picta	ant	25	Ito et al., 1994		NA	NA	NA	NA	NA		NA	NA	0	0	0	0	0	NA	NA	NA	NA	NA	NA	NA	NA
Formicidae	Myrmeciinae	Myrmeciini	Myrmecia_piliventris	ant	165.5	Gray, 1974		NA	NA	3	3	1	males in queenless and queenright colonies. Haskin and Haskins (1950a) Caryl P. Haskins, Edna F. Haskins, Notes on the Biology and Social Behavior of the Archaic Ponerine Ants of the Genera Myrmecia and Promyrmecia, Annals of the Entomological Society of America, Volume 43, Issue 4, 1 December 1950, Pages 461–491,- See Page 190 Holldobler and Wilson The Ants	NA	NA	0	0	0	0	0	NA	NA	NA	NA	NA	NA	NA	NA
Formicidae	Myrmeciinae	Myrmeciini	Myrmecia_pilosula	ant	754.2	Fjerdingstad & Crozier, 2006; Holldobler & Wilson 1990; Kaspari & Vargo, 1995	1,78	2,1	1	3	3	1	males in queenless and queenright colonies. Haskin and Haskins (1950a) Caryl P. Haskins, Edna F. Haskins, Notes on the Biology and Social Behavior of the Archaic Ponerine Ants of the Genera Myrmecia and Promyrmecia, Annals of the Entomological Society of America, Volume 43, Issue 4, 1 December 1950, Pages 461–491,- See Page 190 Holldobler and Wilson The Ants	NA	NA	0	0	0	0	0	NA	NA	1.975	1	NA	NA	NA	NA
Formicidae	Myrmeciinae	Myrmeciini	Myrmecia_simillima	ant	162.4	Gray, 1974		NA	NA	NA	NA	NA		NA	NA	0	0	0	0	0	NA	NA	NA	NA	NA	NA	NA	NA
Formicidae	Myrmeciinae	Myrmeciini	Myrmecia_tepperi	ant	117	Gray, 1974		NA	NA	NA	NA	NA		NA	NA	0	0	0	0	0	NA	NA	NA	NA	NA	NA	NA	NA
Formicidae	Myrmeciinae	Myrmeciini	Myrmecia_varians	ant	NA			NA	NA	NA	NA	NA		NA	NA	0	0	0	0	0	NA	NA	NA	NA	NA	NA	NA	NA
Formicidae	Myrmeciinae	Myrmeciini	Myrmecia_vindex	ant	185.75	Holldobler & Wilson, 1990; Kaspari & Vargo, 1995		NA	NA	3	3	1	males in queenless and queenright colonies. Haskin and Haskins (1950a) Caryl P. Haskins, Edna F. Haskins, Notes on the Biology and Social Behavior of the Archaic Ponerine Ants of the Genera Myrmecia and Promyrmecia, Annals of the Entomological Society of America, Volume 43, Issue 4, 1 December 1950, Pages 461–491,- See Page 190 Holldobler and Wilson The Ants	NA	NA	0	0	0	0	0	NA	NA	NA	NA	NA	NA	NA	NA
Formicidae	Myrmicinae	Myrmecinini	Myrmecina_americana	ant	37	Geraghty et al., 2007; King & Porter, 2007		NA	NA	NA	NA	NA		NA	NA	0	0	0	0	0	NA	NA	NA	NA	NA	NA	NA	NA
Formicidae	Myrmicinae	Myrmecinini	Myrmecina_graminicola	ant	45.92	Ohkawara, 1993; Buschinger & Schreiber, 2002		2.49	1	NA	NA	NA		Buschinger, A. & Schreiber, M. 2002. Queen polymorphism and queen-morph related facultative polygyny in the ant, Myrmecina graminicola (Hymenoptera, Formicidae). Insectes Soc. 49: 344-353.---NA	NA	0	0	0	0	0	NA	NA	NA	NA	NA	NA	NA	NA
Formicidae	Myrmicinae	Myrmecinini	Myrmecina_transversa	ant	100	Holldobler & Wilson, 1990		NA	NA	NA	NA	NA		NA	NA	0	0	0	0	0	NA	NA	NA	NA	NA	NA	NA	NA
Formicidae	Formicinae	Lasiini	Myrmecocystus_mendax	ant	1991	Conway, 2003	1,44	3,26	1	NA	NA	NA		NA	NA	0	0	0	0	0	1.238	1.718	1.643, 1.611, 1.575, 1.718, 1.238, 1.365	6	2.212	NA	1	2.212
Formicidae	Formicinae	Lasiini	Myrmecocystus_mimicus	ant	97	Jaffe et al., 2012	1154	1	0	NA	NA	NA		NA	NA	0	0	0	0	0	1.009	1.579	1.261, 1.271, 1.579, 1.009	4	1.772	NA	1	1.772
Formicidae	Formicinae	Myrmelachistini	Myrmelachista_flavocotea	ant	7554	Kuhn, 2014		1	0	NA	NA	NA		NA	NA	0	0	0	0	0	NA	NA	NA	NA	NA	0.97	NA	NA
Formicidae	Myrmicinae	Myrmicini	Myrmica_americana	ant	275	Cole, 1983	1	NA	1	NA	NA	NA		NA	NA	0	0	0	0	0	1.045	1.137	1.045, 1.137	2	NA	NA	NA	NA
Formicidae	Myrmicinae	Myrmicini	Myrmica_brevispinosa	ant	NA			NA	NA	NA	NA	NA		NA	NA	0	0	0	0	0	NA	NA	NA	NA	NA	NA	NA	NA
Formicidae	Myrmicinae	Myrmicini	Myrmica_fracticornis	ant	NA			NA	NA	NA	NA	NA		NA	NA	0	0	0	0	0	NA	NA	NA	NA	NA	NA	NA	NA
Formicidae	Myrmicinae	Myrmicini	Myrmica_incompleta	ant	NA			NA	NA	NA	NA	NA		NA	NA	0	0	0	0	0	NA	NA	NA	NA	NA	NA	NA	NA
Formicidae	Myrmicinae	Myrmicini	Myrmica_kotokui	ant	NA			NA	NA	3	3	1	Ishii, Y. & Hasgeawa, E. 2013. The mechanism underlying the regulation of work-related behaviours in the monomorphic ant, Myrmica kotokui. J Ethol 31: 61-69.	Ishii, Y. & Hasgeawa, E. 2013. The mechanism underlying the regulation of work-related behaviours in the monomorphic ant, Myrmica kotokui. J Ethol 31: 61-69.---NA	NA	0	0	0	0	0	0.914	1.168	1.168, 1.065, 0.947, 1.104, 0.982, 0.914, 1	7	NA	1.25	NA	NA
Formicidae	Myrmicinae	Myrmicini	Myrmica_latifrons	ant	255	Geraghty et al., 2007		NA	NA	NA	NA	NA		NA	NA	0	0	0	0	0	NA	NA	NA	NA	NA	NA	NA	NA
Formicidae	Myrmicinae	Myrmicini	Myrmica_lobicornis	ant	300	Sepp√§, 1994	1	1,14	1	NA	NA	NA		NA	NA	0	0	0	0	0	0.88	1.045	0.925, 1.045, 0.921, 1.004, 0.963, 0.914, 0.900, 0.999, 1.001, 0.955, 1.018, 1.018, 1.006, 0.880, 0.956, 0.999	16	1.021	NA	3	1.067, 1.022, 0.974
Formicidae	Myrmicinae	Myrmicini	Myrmica_lobifrons	ant	NA			NA	NA	NA	NA	NA		NA	NA	0	0	0	0	0	NA	NA	NA	NA	NA	NA	NA	NA
Formicidae	Myrmicinae	Myrmicini	Myrmica_pinetorum	ant	396	Geraghty et al., 2007		NA	NA	NA	NA	NA		NA	NA	0	0	0	0	0	NA	NA	NA	NA	NA	NA	NA	NA
Formicidae	Myrmicinae	Myrmicini	Myrmica_punctiventris	ant	13.08	Hammond & Keller, 2004; Kramer et al., 2014	1,04	1.41	1	NA	NA	NA		Snyder, L. E. & Herbers, J. M. 1991. Polydomy and sexual allocation ratios in the ant Myrmica punctiventris. Behav Ecol Sociobiol 28: 409-415.---NA	NA	0	0	0	0	0	0.951	0.99	0.990, 0.951	2	NA	NA	NA	NA
Formicidae	Myrmicinae	Myrmicini	Myrmica_ruginodis	ant	665.29	Fjerdingstad & Crozier, 2006; Holldobler & Wilson 1990; Sepp√§, 1994; Beckers et al., 1989	1,08	2,53	1	3	4	1	page 191 The Ants	NA	NA	0	0	0	0	0	0.883	2.162	0.985, 1.061, 0.883, 2.162, 1.050, 1.071, 0.940, 1.137, 1.027, 1.001	10	1.06	NA	3	0.926, 1.123, 1.131
Formicidae	Myrmicinae	Myrmicini	Myrmica_scabrinodis	ant	514.9	Fjerdingstad & Crozier, 2006; Csata et al., 2017; Elmes & Wardlaw, 1982	1,45	3,81	1	NA	NA	NA		NA	NA	0	0	0	0	0	0.828	1.1	1.034, 1.110, 1.006, 0.935, 0.972, 0.931, 0.828, 1.099, 1.011, 0.888, 0.992, 0.975, 0.880, 0.849	14	1.046	1.1	2	1.046, 1.046
Formicidae	Myrmicinae	Myrmicini	Myrmica_schencki	ant	255	Holldobler & Wilson, 1990		NA	NA	NA	NA	NA		NA	NA	0	0	0	0	0	NA	NA	NA	NA	NA	NA	NA	NA
Formicidae	Myrmicinae	Myrmicini	Myrmica_spatulata	ant	296	Geraghty et al., 2007		NA	NA	NA	NA	NA		NA	NA	0	0	0	0	0	NA	NA	NA	NA	NA	NA	NA	NA
Formicidae	Myrmicinae	Myrmicini	Myrmica_spinosior	ant	NA			NA	NA	NA	NA	NA		NA	NA	0	0	0	0	0	NA	NA	NA	NA	NA	NA	NA	NA
Formicidae	Myrmicinae	Myrmicini	Myrmica_tahoensis	ant	175	Hammond & Keller, 2004	1	1,7	1	NA	NA	NA		Evans, J. D. 1998. Parentage and sex allocation in the facultatively polygynous ant Myrmica tahoensis. Behavioural Ecology and Sociobiology 44: 35-42.---NA	NA	0	0	0	0	0	0.887	0.959	0.916, 0.957, 0.930, 0.887, 0.959	5	0.993	NA	1	0.993
Formicidae	Myrmicinae	Myrmicariini	Myrmicaria_natalensis	ant	19932.3	Holldobler & Wilson, 1990; Beckers et al., 1989		NA	NA	NA	NA	NA		NA	NA	0	0	0	0	0	NA	NA	NA	NA	NA	NA	NA	NA
Formicidae	Myrmicinae	Myrmicariini	Myrmicaria_opaciventris	ant	NA			NA	NA	NA	NA	NA		NA	NA	0	0	0	0	0	NA	NA	NA	NA	NA	NA	NA	NA
Formicidae	Myrmicinae	Attini	Myrmicocrypta_buenzlii	ant	1558	Tschinkel, 2011		NA	NA	NA	NA	NA		NA	NA	0	0	0	0	0	NA	NA	NA	NA	NA	NA	NA	NA
Formicidae	Myrmicinae	Attini	Myrmicocrypta_ednaella	ant	86.78	Ferguson-Gow, 2014	1,06	1	0	NA	NA	NA		NA	NA	0	0	0	0	0	NA	NA	NA	NA	NA	NA	NA	NA
Formicidae	Formicinae	Myrmoteratini	Myrmoteras_barbouri	ant	9.5	Holldobler & Wilson, 1990; Kaspari & Vargo, 1995		NA	NA	NA	NA	NA		Ito, F., Miyazaki, S., Hashim, R. & Billen, J. 2017. Colony composition and behavioural characteristics of Myrmoteras iriodum and M. jaitrongi in Ulu Gombak, Peninsular Malaysia (Hymenoptera: Formicidae). Asian Myrmecology 9: e009010.---NA	NA	0	0	0	0	0	NA	NA	NA	NA	NA	NA	NA	NA
Formicidae	Formicinae	Myrmoteratini	Myrmoteras_toro	ant	22	Kaspari & Vargo, 1995		NA	NA	NA	NA	NA		NA	NA	0	0	0	0	0	NA	NA	NA	NA	NA	NA	NA	NA
Formicidae	Amblyoponinae	Amblyoponini	Mystrium_camillae	ant	58	Molet et al, 2009		NA	NA	4	4	1	"All 183 workers dissected had eight ovarioles, similar to the ergatoid queens, but these were extremely short [less than 1 mm (i.e. less than the size of a mature oocyte); Molet et al. (2007a)] and lacked growing oocytes. We consider that such highly reduced ovaries cannot produce eggs. A tiny spermatheca-like structure was seen but was always empty." ---- Molet, M., Fisher, B. L., Ito, F. & Pee…	Molet, M., Fisher, B. L., Ito, F. & Peeters, C. 2009. Shift from independent to dependent colony foundation and evolution of 'multi-purpose' ergatoid queens in Mystrium ants (subfamily Amblyoponinae). Biological Journal of the Linnean Society 98: 198-207.---NA	NA	0	0	0	0	0	NA	NA	NA	NA	NA	NA	NA	NA
Formicidae	Amblyoponinae	Amblyoponini	Mystrium_mysticum	ant	43	Molet et al., 2009		NA	NA	4	4	1	"All 183 workers dissected had eight ovarioles, similar to the ergatoid queens, but these were extremely short [less than 1 mm (i.e. less than the size of a mature oocyte); Molet et al. (2007a)] and lacked growing oocytes. We consider that such highly reduced ovaries cannot produce eggs. A tiny spermatheca-like structure was seen but was always empty." ---- Molet, M., Fisher, B. L., Ito, F. & Pee…	NA	NA	0	0	0	0	0	NA	NA	NA	NA	NA	NA	NA	NA
Formicidae	Amblyoponinae	Amblyoponini	Mystrium_oberthueri	ant	33.56	Molet et al., 2009; Bouchet et al., 2013		2,25	1	4	4	1	"All 183 workers dissected had eight ovarioles, similar to the ergatoid queens, but these were extremely short [less than 1 mm (i.e. less than the size of a mature oocyte); Molet et al. (2007a)] and lacked growing oocytes. We consider that such highly reduced ovaries cannot produce eggs. A tiny spermatheca-like structure was seen but was always empty." ---- Molet, M., Fisher, B. L., Ito, F. & Pee…	Molet, M., Fisher, B. L., Ito, F. & Peeters, C. 2009. Shift from independent to dependent colony foundation and evolution of 'multi-purpose' ergatoid queens in Mystrium ants (subfamily Amblyoponinae). Biological Journal of the Linnean Society 98: 198-207.---NA	NA	0	0	0	0	0	NA	NA	NA	NA	NA	NA	NA	NA
Formicidae	Amblyoponinae	Amblyoponini	Mystrium_rogeri	ant	156	Molet et al, 2009		NA	NA	3	4	1	"in contrast with workers from ergatoid species, M. rogeri workers have functional ovaries and can lay eggs following the death of the queen (after 3 months in the laboratory; M. Molet & C. Peeters, unpubl. data). " ------- Molet, M., Fisher, B. L., Ito, F. & Peeters, C. 2009. Shift from independent to dependent colony foundation and evolution of 'multi-purpose' ergatoid queens in Mystrium ants (…	Molet, M., Fisher, B. L., Ito, F. & Peeters, C. 2009. Shift from independent to dependent colony foundation and evolution of 'multi-purpose' ergatoid queens in Mystrium ants (subfamily Amblyoponinae). Biological Journal of the Linnean Society 98: 198-207.---NA	NA	0	0	0	0	0	NA	NA	NA	NA	NA	NA	NA	NA
Formicidae	Dorylinae	NA	Neivamyrmex_carolinensis	ant	70000	King & Porter, 2007; Barth et al., 2014	1,43	14	1	NA	NA	NA		NA	NA	0	0	0	0	0	0.631	0.973	0.973, 0.631	2	1.5215	NA	2	1.392, 1.651
Formicidae	Dorylinae	NA	Neivamyrmex_harrisii	ant	550000	Barth et al., 2014	3,9	1	0	NA	NA	NA		NA	NA	0	0	0	0	0	0.518	0.976	0.976, 0.616, 0.869, 0.518	4	NA	NA	NA	NA
Formicidae	Dorylinae	NA	Neivamyrmex_impudens	ant	NA			NA	NA	NA	NA	NA		NA	NA	0	0	0	0	0	NA	NA	NA	NA	NA	NA	NA	NA
Formicidae	Dorylinae	NA	Neivamyrmex_nigrescens	ant	83750	Holldobler & Wilson, 1990; Beckers et al., 1989; Kronauer et al., 2007; Peeters & Ito, 2001	12,8	1	0	NA	NA	NA		NA	NA	0	0	0	0	0	0.618	1.115	0.954, 0.913, 1.114, 0.989, 0.675, 0.618, 1.115, 0.765, 0.632	9	1.787	NA	1	1.787
Formicidae	Dorylinae	NA	Neivamyrmex_opacithorax	ant	30000	King & Porter, 2007		NA	NA	NA	NA	NA		NA	NA	0	0	0	0	0	NA	NA	NA	NA	NA	NA	NA	NA
Formicidae	Dorylinae	NA	Neivamyrmex_pilosus	ant	NA			NA	NA	NA	NA	NA		NA	NA	0	0	0	0	0	NA	NA	NA	NA	NA	NA	NA	NA
Formicidae	Dorylinae	NA	Neivamyrmex_texanus	ant	30000	King & Porter, 2007		NA	NA	NA	NA	NA		NA	NA	0	0	0	0	0	NA	NA	NA	NA	NA	NA	NA	NA
Formicidae	Dorylinae	NA	Neocerapachys_neotropicus	ant	NA			NA	NA	NA	NA	NA		NA	NA	0	0	0	0	0	NA	NA	NA	NA	NA	NA	NA	NA
Formicidae	Ponerinae	Ponerini	Neoponera_apicalis	ant	NA			NA	NA	NA	NA	NA		NA	NA	0	0	0	0	0	NA	NA	NA	NA	NA	NA	NA	NA
Formicidae	Ponerinae	Ponerini	Neoponera_commutata	ant	800	Kaspari & Vargo, 1995		NA	NA	NA	NA	NA		NA	NA	0	0	0	0	0	NA	NA	NA	NA	NA	NA	NA	NA
Formicidae	Ponerinae	Ponerini	Neoponera_crenata	ant	50	Bertelsmeier et al., 2013		NA	NA	NA	NA	NA		Thiele, E. & Camargo-Mathias, M. I. 1999. Morphology, ultramorphology and histology of ovaries of workers and mated queens of Pachycondyla striata ants (Hymenoptera: Ponerinae). Biocell 23: 51-64.---NA	NA	0	0	0	0	0	NA	NA	NA	NA	NA	NA	NA	NA
Formicidae	Ponerinae	Ponerini	Neoponera_dismarginata	ant	NA			NA	NA	NA	NA	NA		NA	NA	0	0	0	0	0	NA	NA	NA	NA	NA	NA	NA	NA
Formicidae	Ponerinae	Ponerini	Neoponera_goeldii	ant	158.84	Denis et al., 2007; Denis et al., 2008		1	0	NA	NA	NA		NA	NA	0	0	0	0	0	NA	NA	NA	NA	NA	NA	NA	NA
Formicidae	Ponerinae	Ponerini	Neoponera_insignis	ant	NA			NA	NA	NA	NA	NA		NA	NA	0	0	0	0	0	NA	NA	NA	NA	NA	NA	NA	NA
Formicidae	Ponerinae	Ponerini	Neoponera_inversa	ant	35.62	van Zweden et al., 2009; Helantera et al., 2013; D'Ettorre et al., 2004	2,38	1,9	1	NA	NA	NA		Caperucci, D. & Camargo-Mathias, M. I. 2006. Lipids in oocytes of ants Neoponera villosa (Hymenoptera: Ponerinae). Sociobiology 47(2): 531-541.---NA	NA	0	0	0	0	0	2.242	2.989	2.292, 2.989, 2.425, 2.242, 2.362, 2.558, 2.368	7	NA	NA	NA	NA
Formicidae	Ponerinae	Ponerini	Neoponera_laevigata	ant	NA			NA	NA	NA	NA	NA		NA	NA	0	0	0	0	0	NA	NA	NA	NA	NA	NA	NA	NA
Formicidae	Ponerinae	Ponerini	Neoponera_marginata	ant	1198.5	Shik, 2008		NA	NA	NA	NA	NA		NA	NA	0	0	0	0	0	NA	NA	NA	NA	NA	NA	NA	NA
Formicidae	Ponerinae	Ponerini	Neoponera_obscuricornis	ant	61	Villet, 1990; Kaspari & Vargo, 1995		1	0	NA	NA	NA	Ovaries are well developed among nuress and totally degenerate in foragers. ----- Fresneau, D. 1984. Developpement ovarien et statut social chez une fourmi primitive Neoponera obscuricornis Emery (Hym. Formicidae, Ponerinae). Insectes Sociaux 31(4): 387-402.	Fresneau, D. 1984. Developpement ovarien et statut social chez une fourmi primitive Neoponera obscuricornis Emery (Hym. Formicidae, Ponerinae). Insectes Sociaux 31(4): 387-402.---NA	NA	0	0	0	0	0	NA	NA	NA	NA	NA	NA	NA	NA
Formicidae	Ponerinae	Ponerini	Neoponera_unidentata	ant	NA			NA	NA	NA	NA	NA		NA	NA	0	0	0	0	0	NA	NA	NA	NA	NA	NA	NA	NA
Formicidae	Ponerinae	Ponerini	Neoponera_verenae	ant	120	Evison et al., 2012		2,17	1	NA	NA	NA		NA	NA	0	0	0	0	0	NA	NA	NA	NA	NA	NA	NA	NA
Formicidae	Ponerinae	Ponerini	Neoponera_villosa	ant	32.77	Beckers et al., 1989; Trunzer et al., 1998	1,67	1,57	1	NA	NA	NA		NA	NA	0	0	0	0	0	2.11	2.968	2.409, 2.378, 2.651, 2.813, 2.666, 2.968, 2.792, 2.568, 2.110, 2.875, 2.716	11	NA	NA	NA	NA
Formicidae	Dorylinae	NA	Nomamyrmex_esenbeckii	ant	1000000	Barth et al., 2014	5,88	1	0	NA	NA	NA		NA	NA	0	0	0	0	0	0.844	2.714	1.617, 1.378, 1.478, 0.844, 2.714, 1.768, 1.048, 1.773, 2.087, 1.639, 2.211, 1.060, 2.129, 2.078, 2.182, 1.966, 1.36, 2.105, 2.049, 2.56	20	NA	NA	NA	NA
Formicidae	Myrmeciinae	Prionomyrmecini	Nothomyrmecia_macrops	ant	39.26	Holldobler & Wilson, 1990; Sanetra & Crozier, 2001	1,21	1	0	3	3	1	males produced in queenright colonies, presumably also in queenless. Page 190 Holldobler and Wilson The Ants	Sanetra, M. & Crozier, R. H. 2001. Polyandry and colony genetic structure in the primitive ant Nothomyrmecia macrops. J. Evol. Biol. 14: 368-378.---NA	NA	0	0	0	0	0	1.096	1.577	1.449, 1.454, 1.577, 1.096	4	NA	NA	NA	NA
Formicidae	Myrmicinae	Stenammini	Novomessor_albisetosus	ant	350	Beckers et al., 1989		NA	NA	NA	NA	NA	he period of developing ovaries corresponds with the age when workers are found with the brood and queen. Resorption of ovaries occurs at a time when workers no longer tend brood and queen. ------	McDonald, P. & Topoff, H. 1988. Biological correlates of behavioural development in the ant Novomessor albisetosus (Mayr). Behavioural Neuroscience 102(6): 986-991.---NA	NA	0	0	0	0	0	NA	NA	NA	NA	NA	NA	NA	NA
Formicidae	Myrmicinae	Stenammini	Novomessor_cockerelli	ant	5303.33	Smith et al., 2012; Beckers et al., 1989	1,03	1	0	3	4	1	male production when queenright but queenless colonies or satellite colonies may have worker male production	Ebie, J. D., Holldobler, B. & Liebig, J. 2015. Larval regulation of worker reproduction in the polydomous ant Novomessor cockerelli. Sci Nat 102: 72.---NA	NA	0	0	0	0	0	1.364	1.663	1.364, 1.663, 1.438, 1.571, 1.612	5	NA	NA	NA	NA
Formicidae	Formicinae	Lasiini	Nylanderia_arenivaga	ant	100	King & Porter, 2007		NA	NA	NA	NA	NA		NA	NA	0	0	0	0	0	NA	NA	NA	NA	NA	NA	NA	NA
Formicidae	Formicinae	Lasiini	Nylanderia_concinna	ant	100	King & Porter, 2007		NA	NA	NA	NA	NA		NA	NA	0	0	0	0	0	NA	NA	NA	NA	NA	NA	NA	NA
Formicidae	Formicinae	Lasiini	Nylanderia_faisonensis	ant	122.56	Geraghty et al., 2007; King & Porter, 2007; Nuhn et al., 1992		1	0	NA	NA	NA		NA	NA	0	0	0	0	0	NA	NA	NA	NA	NA	NA	NA	NA
Formicidae	Formicinae	Lasiini	Nylanderia_flavipes	ant	350	Ichinose, 1986; Terayama et al., 2014	1	1	0	NA	NA	NA		NA	NA	0	0	0	0	0	0.465	0.575	0.575, 0.493, 0.52, 0.465	4	NA	NA	NA	NA
Formicidae	Formicinae	Plagiolepidini	Nylanderia_parvula	ant	100	King & Porter, 2007		NA	NA	NA	NA	NA		NA	NA	0	0	0	0	0	NA	NA	NA	NA	NA	NA	NA	NA
Formicidae	Formicinae	Plagiolepidini	Nylanderia_phantasma	ant	100	King & Porter, 2007		NA	NA	NA	NA	NA		NA	NA	0	0	0	0	0	NA	NA	NA	NA	NA	NA	NA	NA
Formicidae	Formicinae	Lasiini	Nylanderia_steinheili	ant	143	Kaspari & Vargo, 1995		NA	NA	NA	NA	NA		NA	NA	0	0	0	0	0	NA	NA	NA	NA	NA	NA	NA	NA
Formicidae	Formicinae	Lasiini	Nylanderia_terricola	ant	137.5	Lynch et al., 1980		1	0	NA	NA	NA		NA	NA	0	0	0	0	0	NA	NA	NA	NA	NA	NA	NA	NA
Formicidae	Formicinae	Plagiolepidini	Nylanderia_vividula	ant	NA			NA	NA	NA	NA	NA		NA	NA	0	0	0	0	0	NA	NA	NA	NA	NA	NA	NA	NA
Formicidae	Formicinae	Plagiolepidini	Nylanderia_wojciki	ant	100	King & Porter, 2007		NA	NA	NA	NA	NA		NA	NA	0	0	0	0	0	NA	NA	NA	NA	NA	NA	NA	NA
Formicidae	Dolichoderinae	Leptomyrmecini	Ochetellus_glaber	ant	416	Bertelsmeier et al., 2013		NA	1	NA	NA	NA		NA	NA	0	0	0	0	0	NA	NA	NA	NA	NA	NA	NA	NA
Formicidae	Myrmicinae	Pheidolini	Ocymyrmex_barbiger	ant	200	Beckers et al., 1989		NA	NA	NA	NA	NA		NA	NA	0	0	0	0	0	NA	NA	NA	NA	NA	NA	NA	NA
Formicidae	Myrmicinae	Pheidolini	Ocymyrmex_foreli	ant	713	Forder & Marsh, 1989		NA	NA	NA	NA	NA		NA	NA	0	0	0	0	0	NA	NA	NA	NA	NA	NA	NA	NA
Formicidae	Myrmicinae	Pheidolini	Ocymyrmex_robustior	ant	347.6	Lecocq de Pletincx et al., 2019	1	1,32	1	4	4	1	trophic eggs. ------ Lecocq de Pletincx, N., Kuhn, A. & Aron, S. 2019. Population structure and sociogenetic organisation in a species with ergatoid queens, the desert ant Ocymyrmex robustior. Insect. Soc. 66: 389-401.	Lecocq de Pletincx, N., Kuhn, A. & Aron, S. 2019. Population structure and sociogenetic organisation in a species with ergatoid queens, the desert ant Ocymyrmex robustior. Insect. Soc. 66: 389-401.---NA	NA	0	0	0	0	0	1.28	1.522	1.522, 1.280, 1.337	3	NA	NA	NA	NA
Formicidae	Ponerinae	Ponerini	Odontomachus_affinis	ant	NA			NA	NA	NA	NA	NA		NA	NA	0	0	0	0	0	NA	NA	NA	NA	NA	NA	NA	NA
Formicidae	Ponerinae	Ponerini	Odontomachus_bauri	ant	300	Beckers et al., 1989		NA	NA	NA	NA	NA		NA	NA	0	0	0	0	0	NA	NA	NA	NA	NA	NA	NA	NA
Formicidae	Ponerinae	Ponerini	Odontomachus_brunneus	ant	120.17	King & Porter, 2007; Cerquera & Tschinkel, 2010; Tschinkel, 2011		1,04	0	3	NA	1	"Adrian Smith, pers. comm." -- Megan Barkdull, Corrie S Moreau, Worker Reproduction and Caste Polymorphism Impact Genome Evolution and Social Genes Across the Ants, Genome Biology and Evolution, Volume 15, Issue 6, June 2023	NA	NA	0	0	0	0	0	NA	NA	NA	NA	NA	NA	NA	NA
Formicidae	Ponerinae	Ponerini	Odontomachus_cephalotes	ant	1000	Villet, 1990		NA	1	NA	NA	NA		NA	NA	0	0	0	0	0	NA	NA	NA	NA	NA	NA	NA	NA
Formicidae	Ponerinae	Ponerini	Odontomachus_chelifer	ant	130	Kaspari & Vargo, 1995		NA	NA	4	4	1	trophic eggs ----- Medeiros, F. N. S., Lopes, L. E., Moutinho, P. R. S., Oliveira, P. S. & Holldobler, B. 1992. Functional polygyny, agonistic interactions and reproductive dominance in the Neotropical ant Odontomachus chelifer (Hymenoptera, Formicidae, Ponerinae). Ethology 91: 134-146.	Medeiros, F. N. S., Lopes, L. E., Moutinho, P. R. S., Oliveira, P. S. & Holldobler, B. 1992. Functional polygyny, agonistic interactions and reproductive dominance in the Neotropical ant Odontomachus chelifer (Hymenoptera, Formicidae, Ponerinae). Ethology 91: 134-146.---NA	NA	0	0	0	0	0	NA	NA	NA	NA	NA	NA	NA	NA
Formicidae	Ponerinae	Ponerini	Odontomachus_coquereli	ant	NA			NA	NA	3	4	1	mated Odontomachus workers have never been found although they can lay unfertilised eggs that develop into males in queenless colonies ----- Molet, M., Peeters, C. & Fisher, B. L. 2007. Permanent loss of wings in queens of the ant Odontomachus coquereli from Madagascar. Insect. Soc. 54: 183-188.	Molet, M., Peeters, C. & Fisher, B. L. 2007. Permanent loss of wings in queens of the ant Odontomachus coquereli from Madagascar. Insect. Soc. 54: 183-188.---NA	NA	0	0	0	0	0	1.724	2.466	1.928, 1.844, 1.777, 2.466, 2.137, 1.832, 1.814, 2.184, 2.244, 2.341, 2.349, 1.724, 1.689	13	NA	NA	NA	NA
Formicidae	Ponerinae	Ponerini	Odontomachus_haematodus	ant	500	Beckers et al., 1989		NA	NA	3	3	1	Workers will reproduce in both queenless and queenright nests. Males only. See page 190 Holldobler and Wilson The Ants	NA	NA	0	0	0	0	0	NA	NA	NA	NA	NA	NA	NA	NA
Formicidae	Ponerinae	Ponerini	Odontomachus_hastatus	ant	286.65	Berthelot et al., 2017; Oliveira et al., 2011		1,25	1	NA	NA	NA		Oliveira, P. S., Camargo, R. X. & Fourcassie, V. 2011. Nesting patterns, ecological correlates of polygyny and social organisation in the neotropical arboreal ant Odontomachus hastatus (Formicidae, Ponerinae). Insect. Soc. 58: 207-217.---NA	NA	0	0	0	0	0	NA	NA	NA	NA	NA	1.8	NA	NA
Formicidae	Ponerinae	Ponerini	Odontomachus_laticeps	ant	15	Kaspari & Vargo, 1995		NA	NA	NA	NA	NA		NA	NA	0	0	0	0	0	NA	NA	NA	NA	NA	NA	NA	NA
Formicidae	Ponerinae	Ponerini	Odontomachus_relictus	ant	200	King & Porter, 2007		NA	NA	NA	NA	NA		NA	NA	0	0	0	0	0	NA	NA	NA	NA	NA	NA	NA	NA
Formicidae	Ponerinae	Ponerini	Odontomachus_rixosus	ant	142	Ito et al., 1996		24,3	1	3	4	1	Workers also had a pair of three ovarioles with a small spermatheca which was evidently smaller than that of queens. All workers dissected were virgin and most workers had no oocytes in their ovarioles. One or two developed oocytes were found in four out of 50 dissected workers from six colonies. In both cases, the queen (queen code M and N) aggressively seized the egg just after laying by worker…	Ito, F., Yusoff, N. R. & Idris, A. H. 1996. Colony composition and queen behavior in polygynous colonies of the Oriental ponerine ant Odontomachus rixosus (Hymenoptera Formicidae). Ins. Soc. 43: 77-86.---NA	NA	0	0	0	0	0	NA	NA	NA	NA	NA	NA	NA	NA
Formicidae	Ponerinae	Ponerini	Odontomachus_ruginodis	ant	200	King & Porter, 2007		NA	NA	NA	NA	NA		NA	NA	0	0	0	0	0	NA	NA	NA	NA	NA	NA	NA	NA
Formicidae	Ponerinae	Ponerini	Odontomachus_troglodytes	ant	245	Villet, 1990; Beckers et al., 1989		NA	NA	NA	NA	NA		van Walsum, E., Gobin, B., Ito, F. & Billen, J. 1998. Worker reproduction in the ponerine ant Odontomachus simillimus (Hymenoptera: Formicidae). Sociobiology 32: 427-440.---NA	NA	0	0	0	0	0	1.557	2.41	1.793, 2.369, 1.655, 1.665, 1.801, 1.869, 1.557, 1.912, 2.410, 2.048, 1.860, 1.790, 1.986	13	NA	NA	NA	NA
Formicidae	Ponerinae	Ponerini	Odontoponera_transversa	ant	47	Wang et al., 2020			NA	NA	NA	NA		NA	NA	0	0	0	0	0	NA	NA	NA	NA	NA	NA	NA	NA
Formicidae	Formicinae	Oecophyllini	Oecophylla_longinoda	ant	490000	Holldobler & Wilson, 1990; Beckers et al., 1989		1	0	3	4	1	page 191 The Ants	Holldobler, B. & Wilson, E. O. 1983. Queen control in colonies of weaver ants (Hymenoptera: Formicidae). Ann. Entomol. Soc. Am. 76: 235-238.---NA	NA	0	0	0	0	0	NA	NA	NA	NA	NA	NA	NA	NA
Formicidae	Formicinae	Oecophyllini	Oecophylla_smaragdina	ant	500000	Jaffe et al., 2012	1,32	2,83	1	3	4	1	page 191 The Ants	Holldobler, B. & Wilson, E. O. 1983. Queen control in colonies of weaver ants (Hymenoptera: Formicidae). Ann. Entomol. Soc. Am. 76: 235-238.---NA	NA	0	0	0	0	0	1.071	1.672	1.423, 1.377, 1.515, 1.672, 1.5, 1.606, 1.578, 1.071, 1.292, 1.583	10	2.914	NA	1	2.914
Formicidae	Amblyoponinae	Amblyoponini	Onychomyrmex_hedleyi	ant	846.41	Miyata et al., 2003; Villet, 1990		1	0	NA	NA	NA		Miyata, H., Shimamura, T., Hirosawa, H. & Higashi, S. 2003. Morphology and phenology of the primitive ponerine army ant Onychomyrmex hedleyi (Hymenoptera: Formicidae: Ponerinae) in a highland rainforest of Australia. 37: 115-125.---Peeters, C. 1991. The occurrence of sexual reproduction among ant workers. Biological Journal of the Linnaean Society 44: 141-152.	Peeters, C. 1991. The occurrence of sexual reproduction among ant workers. Biological Journal of the Linnaean Society 44: 141-152.	0	0	0	0	0	0.684	0.846	0.751, 0.799, 0.845, 0.846, 0.699, 0.684, 0.689, 0.728, 0.730	9	NA	0.73	NA	NA
Formicidae	Myrmicinae	Dacetini	Orectognathus_clarki	ant	NA			NA	NA	NA	NA	NA		NA	NA	0	0	0	0	0	NA	NA	NA	NA	NA	NA	NA	NA
Formicidae	Myrmicinae	Dacetini	Orectognathus_versicolor	ant	104	Kaspari & Vargo, 1995		NA	NA	NA	NA	NA		NA	NA	0	0	0	0	0	NA	NA	NA	NA	NA	NA	NA	NA
Formicidae	Ponerinae	Ponerini	Pachycondyla_crassinoda	ant	NA			NA	NA	NA	NA	NA		NA	NA	0	0	0	0	0	NA	NA	NA	NA	NA	NA	NA	NA
Formicidae	Ponerinae	Ponerini	Pachycondyla_purpurascens	ant	NA			NA	NA	NA	NA	NA		NA	NA	0	0	0	0	0	NA	NA	NA	NA	NA	NA	NA	NA
Formicidae	Ponerinae	Ponerini	Pachycondyla_striata	ant	36.7	Rodrigues et al., 2011		2,36	1	NA	NA	NA		Thiele, E. & Camargo-Mathias, M. I. 1999. Morphology, ultramorphology and histology of ovaries of workers and mated queens of Pachycondyla striata ants (Hymenoptera: Ponerinae). Biocell 23: 51-64.---NA	NA	0	0	0	0	0	NA	NA	NA	NA	NA	NA	NA	NA
Formicidae	Ponerinae	Ponerini	Paltothyreus_tarsatus	ant	600	Holldobler & Wilson, 1990		NA	1	NA	NA	NA		Peeters, C., Braun, U. & Holldobler, B. 2013. Large colonies and striking sexual investment in the African stink ant, Paltothyreus tarsatus (subfamily Ponerinae). African Entomology 21(1): 9-14.---NA	NA	0	0	0	0	0	NA	NA	NA	NA	NA	NA	NA	NA
Formicidae	Formicinae	Lasiini	Paraparatrechina_pallida	ant	500	Wilson, 1959		NA	NA	NA	NA	NA		NA	NA	0	0	0	0	0	NA	NA	NA	NA	NA	NA	NA	NA
Formicidae	Paraponerinae	Paraponerini	Paraponera_clavata	ant	1019	Kaspari & Vargo, 1995		1	0	NA	NA	NA	trophic eggs are laid but its not clear whether they would develop into males if left.Peeters, C. 2017. Independent colony foundation in Paraponera clavata (Hymenoptera: Formicidae): first workers lay trophic eggs to feed queen's larvae. Sociobiology 64(4): 417-422.	Peeters, C. 2017. Independent colony foundation in Paraponera clavata (Hymenoptera: Formicidae): first workers lay trophic eggs to feed queen's larvae. Sociobiology 64(4): 417-422.---NA	NA	0	0	0	0	0	NA	NA	NA	NA	NA	NA	NA	NA
Formicidae	Dorylinae	NA	Parasyscia_opaca	ant	100	Holldobler & Wilson, 1990		NA	NA	NA	NA	NA		NA	NA	0	0	0	0	0	NA	NA	NA	NA	NA	NA	NA	NA
Formicidae	Dorylinae	NA	Parasyscia_polynikes	ant	20	Holldobler & Wilson, 1990		NA	NA	NA	NA	NA		NA	NA	0	0	0	0	0	NA	NA	NA	NA	NA	NA	NA	NA
Formicidae	Myrmicinae	Attini	Paratrachymyrmex_cornetzi	ant	161.83	Ferguson-Gow et al., 2014	1.21	1	0	NA	NA	NA		NA	NA	0	0	0	0	0	NA	NA	NA	NA	NA	NA	NA	NA
Formicidae	Formicinae	Plagiolepidini	Petalomyrmex_phylax	ant	2978	Debout et al., 2009		NA	NA	NA	NA	NA		NA	NA	0	0	0	0	0	0.503	0.568	0.538, 0.529, 0.547, 0.503, 0.568, 0.508, 0.507, 0.518, 0.522	9	NA	NA	NA	NA
Formicidae	Myrmicinae	Pheidolini - Should be Attini	Pheidole_adrianoi	ant	350	King & Porter, 2007		NA	NA	4	4	0	multiple sources describing Pheidole genus as completely lacking ovaries. No indication in intrageneric variation but confidence marked as 0 just to be safe. Example of ref = workers lack ovaries and are thus invariably sterile regardless of the queen mating frequency and numbers of queens per colony. Huang MH, Wheeler DE, Fjerdingstad EJ. Mating system evolution and worker caste diversity in Phe…	NA	NA	0	0	0	0	0	NA	NA	NA	NA	NA	NA	NA	NA
Formicidae	Myrmicinae	Pheidolini	Pheidole_bicarinata	ant	NA			NA	NA	4	4	0	multiple sources describing Pheidole genus as completely lacking ovaries. No indication in intrageneric variation but confidence marked as 0 just to be safe. Example of ref = workers lack ovaries and are thus invariably sterile regardless of the queen mating frequency and numbers of queens per colony. Huang MH, Wheeler DE, Fjerdingstad EJ. Mating system evolution and worker caste diversity in Phe…	NA	NA	0	0	0	0	0	NA	NA	NA	NA	NA	NA	NA	NA
Formicidae	Myrmicinae	Pheidolini	Pheidole_biconstricta	ant	NA			NA	NA	4	4	0	multiple sources describing Pheidole genus as completely lacking ovaries. No indication in intrageneric variation but confidence marked as 0 just to be safe. Example of ref = workers lack ovaries and are thus invariably sterile regardless of the queen mating frequency and numbers of queens per colony. Huang MH, Wheeler DE, Fjerdingstad EJ. Mating system evolution and worker caste diversity in Phe…	NA	NA	0	0	0	0	0	NA	NA	NA	NA	NA	NA	NA	NA
Formicidae	Myrmicinae	Pheidolini	Pheidole_bicornis	ant	NA			NA	NA	4	4	0	multiple sources describing Pheidole genus as completely lacking ovaries. No indication in intrageneric variation but confidence marked as 0 just to be safe. Example of ref = workers lack ovaries and are thus invariably sterile regardless of the queen mating frequency and numbers of queens per colony. Huang MH, Wheeler DE, Fjerdingstad EJ. Mating system evolution and worker caste diversity in Phe…	NA	NA	0	0	0	0	0	NA	NA	NA	NA	NA	NA	NA	NA
Formicidae	Myrmicinae	Pheidolini	Pheidole_bilimeki	ant	NA			NA	NA	4	4	0	multiple sources describing Pheidole genus as completely lacking ovaries. No indication in intrageneric variation but confidence marked as 0 just to be safe. Example of ref = workers lack ovaries and are thus invariably sterile regardless of the queen mating frequency and numbers of queens per colony. Huang MH, Wheeler DE, Fjerdingstad EJ. Mating system evolution and worker caste diversity in Phe…	NA	NA	0	0	0	0	0	NA	NA	NA	NA	NA	NA	NA	NA
Formicidae	Myrmicinae	Pheidolini	Pheidole_cerebrosior	ant	NA			NA	NA	4	4	0	multiple sources describing Pheidole genus as completely lacking ovaries. No indication in intrageneric variation but confidence marked as 0 just to be safe. Example of ref = workers lack ovaries and are thus invariably sterile regardless of the queen mating frequency and numbers of queens per colony. Huang MH, Wheeler DE, Fjerdingstad EJ. Mating system evolution and worker caste diversity in Phe…	NA	NA	0	0	0	0	0	NA	NA	NA	NA	NA	NA	NA	NA
Formicidae	Myrmicinae	Pheidolini	Pheidole_cramptoni	ant	172	Kaspari & Vargo, 1995		NA	NA	4	4	0	multiple sources describing Pheidole genus as completely lacking ovaries. No indication in intrageneric variation but confidence marked as 0 just to be safe. Example of ref = workers lack ovaries and are thus invariably sterile regardless of the queen mating frequency and numbers of queens per colony. Huang MH, Wheeler DE, Fjerdingstad EJ. Mating system evolution and worker caste diversity in Phe…	NA	NA	0	0	0	0	0	NA	NA	NA	NA	NA	NA	NA	NA
Formicidae	Myrmicinae	Pheidolini	Pheidole_dentata	ant	942.86	Shik, 2008; King & Porter, 2007; Kaspari & Vargo, 1995		NA	NA	4	4	1	no ovaries in this species. Khila, A. & Abouheif, E. 2010. Evaluating the role of reproductive constraints in ant social evolution. Philos Trans R Soc Lond B Biol Sci. 365(1540): 617-630.	Khila, A. & Abouheif, E. 2010. Evaluating the role of reproductive constraints in ant social evolution. Philos Trans R Soc Lond B Biol Sci. 365(1540): 617-630.---NA	NA	0	0	0	0	0	NA	NA	NA	NA	NA	NA	NA	NA
Formicidae	Myrmicinae	Pheidolini	Pheidole_dentigula	ant	300	King & Porter, 2007		NA	NA	4	4	0	multiple sources describing Pheidole genus as completely lacking ovaries. No indication in intrageneric variation but confidence marked as 0 just to be safe. Example of ref = workers lack ovaries and are thus invariably sterile regardless of the queen mating frequency and numbers of queens per colony. Huang MH, Wheeler DE, Fjerdingstad EJ. Mating system evolution and worker caste diversity in Phe…	NA	NA	0	0	0	0	0	NA	NA	NA	NA	NA	NA	NA	NA
Formicidae	Myrmicinae	Pheidolini	Pheidole_desertorum	ant	9881	Helms, 1995		1	0	4	4	1	no ovaries. Helms, K. R., Fewell, J. H. & Rissing, S. W. 2000. Sex ratio determination by queens and workers in the ant Pheidole desertorum. Animal Behaviour 59: 523-527.	Helms, K. R., Fewell, J. H. & Rissing, S. W. 2000. Sex ratio determination by queens and workers in the ant Pheidole desertorum. Animal Behaviour 59: 523-527.---NA	NA	0	0	0	0	0	NA	NA	NA	NA	NA	NA	NA	NA
Formicidae	Myrmicinae	Pheidolini	Pheidole_embolopyx	ant	300	Beckers et al., 1989	1	1	0	4	4	0	multiple sources describing Pheidole genus as completely lacking ovaries. No indication in intrageneric variation but confidence marked as 0 just to be safe. Example of ref = workers lack ovaries and are thus invariably sterile regardless of the queen mating frequency and numbers of queens per colony. Huang MH, Wheeler DE, Fjerdingstad EJ. Mating system evolution and worker caste diversity in Phe…	Huang, M. H., Wheeler, D. E., Fjerdingstad, E. J. 2013. Mating system evolution and worker caste diversity in Pheidole ants. Molecular Ecology 22(7): 1998-2010.---NA	NA	0	0	0	0	0	0.468	0.993	0.468, 0.487, 0.993	3	NA	NA	NA	NA
Formicidae	Myrmicinae	Pheidolini	Pheidole_fallax	ant	10000	Beckers et al., 1989		NA	NA	4	4	0	multiple sources describing Pheidole genus as completely lacking ovaries. No indication in intrageneric variation but confidence marked as 0 just to be safe. Example of ref = workers lack ovaries and are thus invariably sterile regardless of the queen mating frequency and numbers of queens per colony. Huang MH, Wheeler DE, Fjerdingstad EJ. Mating system evolution and worker caste diversity in Phe…	NA	NA	0	0	0	0	0	NA	NA	NA	NA	NA	NA	NA	NA
Formicidae	Myrmicinae	Pheidolini	Pheidole_fervens	ant	NA			NA	NA	4	4	0	multiple sources describing Pheidole genus as completely lacking ovaries. No indication in intrageneric variation but confidence marked as 0 just to be safe. Example of ref = workers lack ovaries and are thus invariably sterile regardless of the queen mating frequency and numbers of queens per colony. Huang MH, Wheeler DE, Fjerdingstad EJ. Mating system evolution and worker caste diversity in Phe…	NA	NA	0	0	0	0	0	NA	NA	NA	NA	NA	NA	NA	NA
Formicidae	Myrmicinae	Pheidolini	Pheidole_fervida	ant	4636	Ito & Higashi, 1990		NA	NA	4	4	0	multiple sources describing Pheidole genus as completely lacking ovaries. No indication in intrageneric variation but confidence marked as 0 just to be safe. Example of ref = workers lack ovaries and are thus invariably sterile regardless of the queen mating frequency and numbers of queens per colony. Huang MH, Wheeler DE, Fjerdingstad EJ. Mating system evolution and worker caste diversity in Phe…	NA	NA	0	0	0	0	0	NA	NA	NA	NA	NA	NA	NA	NA
Formicidae	Myrmicinae	Pheidolini	Pheidole_fiorii	ant	NA			NA	NA	4	4	0	multiple sources describing Pheidole genus as completely lacking ovaries. No indication in intrageneric variation but confidence marked as 0 just to be safe. Example of ref = workers lack ovaries and are thus invariably sterile regardless of the queen mating frequency and numbers of queens per colony. Huang MH, Wheeler DE, Fjerdingstad EJ. Mating system evolution and worker caste diversity in Phe…	NA	NA	0	0	0	0	0	NA	NA	NA	NA	NA	NA	NA	NA
Formicidae	Myrmicinae	Pheidolini	Pheidole_flavens	ant	NA			NA	NA	4	4	0	multiple sources describing Pheidole genus as completely lacking ovaries. No indication in intrageneric variation but confidence marked as 0 just to be safe. Example of ref = workers lack ovaries and are thus invariably sterile regardless of the queen mating frequency and numbers of queens per colony. Huang MH, Wheeler DE, Fjerdingstad EJ. Mating system evolution and worker caste diversity in Phe…	NA	NA	0	0	0	0	0	NA	NA	NA	NA	NA	NA	NA	NA
Formicidae	Myrmicinae	Pheidolini	Pheidole_floridana	ant	1000	King & Porter, 2007		NA	NA	4	4	0	multiple sources describing Pheidole genus as completely lacking ovaries. No indication in intrageneric variation but confidence marked as 0 just to be safe. Example of ref = workers lack ovaries and are thus invariably sterile regardless of the queen mating frequency and numbers of queens per colony. Huang MH, Wheeler DE, Fjerdingstad EJ. Mating system evolution and worker caste diversity in Phe…	NA	NA	0	0	0	0	0	NA	NA	NA	NA	NA	NA	NA	NA
Formicidae	Myrmicinae	Pheidolini	Pheidole_gilvescens	ant	NA			NA	NA	4	4	0	multiple sources describing Pheidole genus as completely lacking ovaries. No indication in intrageneric variation but confidence marked as 0 just to be safe. Example of ref = workers lack ovaries and are thus invariably sterile regardless of the queen mating frequency and numbers of queens per colony. Huang MH, Wheeler DE, Fjerdingstad EJ. Mating system evolution and worker caste diversity in Phe…	NA	NA	0	0	0	0	0	NA	NA	NA	NA	NA	NA	NA	NA
Formicidae	Myrmicinae	Pheidolini	Pheidole_harrisonfordi	ant	NA			NA	NA	4	4	0	multiple sources describing Pheidole genus as completely lacking ovaries. No indication in intrageneric variation but confidence marked as 0 just to be safe. Example of ref = workers lack ovaries and are thus invariably sterile regardless of the queen mating frequency and numbers of queens per colony. Huang MH, Wheeler DE, Fjerdingstad EJ. Mating system evolution and worker caste diversity in Phe…	NA	NA	0	0	0	0	0	NA	NA	NA	NA	NA	NA	NA	NA
Formicidae	Myrmicinae	Pheidolini	Pheidole_hortensis	ant	NA			NA	NA	4	4	0	multiple sources describing Pheidole genus as completely lacking ovaries. No indication in intrageneric variation but confidence marked as 0 just to be safe. Example of ref = workers lack ovaries and are thus invariably sterile regardless of the queen mating frequency and numbers of queens per colony. Huang MH, Wheeler DE, Fjerdingstad EJ. Mating system evolution and worker caste diversity in Phe…	NA	NA	0	0	0	0	0	NA	NA	NA	NA	NA	NA	NA	NA
Formicidae	Myrmicinae	Pheidolini	Pheidole_hyatti	ant	NA			NA	NA	4	4	0	multiple sources describing Pheidole genus as completely lacking ovaries. No indication in intrageneric variation but confidence marked as 0 just to be safe. Example of ref = workers lack ovaries and are thus invariably sterile regardless of the queen mating frequency and numbers of queens per colony. Huang MH, Wheeler DE, Fjerdingstad EJ. Mating system evolution and worker caste diversity in Phe…	NA	NA	0	0	0	0	0	NA	NA	NA	NA	NA	NA	NA	NA
Formicidae	Myrmicinae	Pheidolini	Pheidole_indica	ant	NA			NA	NA	4	4	0	multiple sources describing Pheidole genus as completely lacking ovaries. No indication in intrageneric variation but confidence marked as 0 just to be safe. Example of ref = workers lack ovaries and are thus invariably sterile regardless of the queen mating frequency and numbers of queens per colony. Huang MH, Wheeler DE, Fjerdingstad EJ. Mating system evolution and worker caste diversity in Phe…	NA	NA	0	0	0	0	0	NA	NA	NA	NA	NA	NA	NA	NA
Formicidae	Myrmicinae	Pheidolini	Pheidole_lamia	ant	NA			NA	NA	4	4	0	multiple sources describing Pheidole genus as completely lacking ovaries. No indication in intrageneric variation but confidence marked as 0 just to be safe. Example of ref = workers lack ovaries and are thus invariably sterile regardless of the queen mating frequency and numbers of queens per colony. Huang MH, Wheeler DE, Fjerdingstad EJ. Mating system evolution and worker caste diversity in Phe…	NA	NA	0	0	0	0	0	NA	NA	NA	NA	NA	NA	NA	NA
Formicidae	Myrmicinae	Pheidolini	Pheidole_metallescens	ant	1000	King & Porter, 2007		NA	NA	4	4	0	multiple sources describing Pheidole genus as completely lacking ovaries. No indication in intrageneric variation but confidence marked as 0 just to be safe. Example of ref = workers lack ovaries and are thus invariably sterile regardless of the queen mating frequency and numbers of queens per colony. Huang MH, Wheeler DE, Fjerdingstad EJ. Mating system evolution and worker caste diversity in Phe…	NA	NA	0	0	0	0	0	NA	NA	NA	NA	NA	NA	NA	NA
Formicidae	Myrmicinae	Pheidolini	Pheidole_minutula	ant	NA			NA	NA	4	4	0	multiple sources describing Pheidole genus as completely lacking ovaries. No indication in intrageneric variation but confidence marked as 0 just to be safe. Example of ref = workers lack ovaries and are thus invariably sterile regardless of the queen mating frequency and numbers of queens per colony. Huang MH, Wheeler DE, Fjerdingstad EJ. Mating system evolution and worker caste diversity in Phe…	NA	NA	0	0	0	0	0	NA	NA	NA	NA	NA	NA	NA	NA
Formicidae	Myrmicinae	Pheidolini	Pheidole_moerens	ant	600	King & Porter, 2007		NA	NA	4	4	0	multiple sources describing Pheidole genus as completely lacking ovaries. No indication in intrageneric variation but confidence marked as 0 just to be safe. Example of ref = workers lack ovaries and are thus invariably sterile regardless of the queen mating frequency and numbers of queens per colony. Huang MH, Wheeler DE, Fjerdingstad EJ. Mating system evolution and worker caste diversity in Phe…	NA	NA	0	0	0	0	0	NA	NA	NA	NA	NA	NA	NA	NA
Formicidae	Myrmicinae	Pheidolini	Pheidole_morrisii	ant	2500	King & Porter, 2007		NA	NA	4	4	1	no ovaries in this species. Khila, A. & Abouheif, E. 2010. Evaluating the role of reproductive constraints in ant social evolution. Philos Trans R Soc Lond B Biol Sci. 365(1540): 617-630.	NA	NA	0	0	0	0	0	NA	NA	NA	NA	NA	NA	NA	NA
Formicidae	Myrmicinae	Pheidolini	Pheidole_multispina	ant	NA			NA	NA	4	4	0	multiple sources describing Pheidole genus as completely lacking ovaries. No indication in intrageneric variation but confidence marked as 0 just to be safe. Example of ref = workers lack ovaries and are thus invariably sterile regardless of the queen mating frequency and numbers of queens per colony. Huang MH, Wheeler DE, Fjerdingstad EJ. Mating system evolution and worker caste diversity in Phe…	NA	NA	0	0	0	0	0	NA	NA	NA	NA	NA	NA	NA	NA
Formicidae	Myrmicinae	Pheidolini	Pheidole_navigans	ant	NA			NA	NA	4	4	0	multiple sources describing Pheidole genus as completely lacking ovaries. No indication in intrageneric variation but confidence marked as 0 just to be safe. Example of ref = workers lack ovaries and are thus invariably sterile regardless of the queen mating frequency and numbers of queens per colony. Huang MH, Wheeler DE, Fjerdingstad EJ. Mating system evolution and worker caste diversity in Phe…	NA	NA	0	0	0	0	0	NA	NA	NA	NA	NA	NA	NA	NA
Formicidae	Myrmicinae	Pheidolini	Pheidole_nigricula	ant	NA			NA	NA	4	4	0	multiple sources describing Pheidole genus as completely lacking ovaries. No indication in intrageneric variation but confidence marked as 0 just to be safe. Example of ref = workers lack ovaries and are thus invariably sterile regardless of the queen mating frequency and numbers of queens per colony. Huang MH, Wheeler DE, Fjerdingstad EJ. Mating system evolution and worker caste diversity in Phe…	NA	NA	0	0	0	0	0	NA	NA	NA	NA	NA	NA	NA	NA
Formicidae	Myrmicinae	Pheidolini	Pheidole_obscurithorax	ant	NA			NA	NA	4	4	0	multiple sources describing Pheidole genus as completely lacking ovaries. No indication in intrageneric variation but confidence marked as 0 just to be safe. Example of ref = workers lack ovaries and are thus invariably sterile regardless of the queen mating frequency and numbers of queens per colony. Huang MH, Wheeler DE, Fjerdingstad EJ. Mating system evolution and worker caste diversity in Phe…	NA	NA	0	0	0	0	0	NA	NA	NA	NA	NA	NA	NA	NA
Formicidae	Myrmicinae	Pheidolini	Pheidole_obtusospinosa	ant	1783	Huang & Wheeler, 2011		NA	NA	4	4	0	multiple sources describing Pheidole genus as completely lacking ovaries. No indication in intrageneric variation but confidence marked as 0 just to be safe. Example of ref = workers lack ovaries and are thus invariably sterile regardless of the queen mating frequency and numbers of queens per colony. Huang MH, Wheeler DE, Fjerdingstad EJ. Mating system evolution and worker caste diversity in Phe…	NA	NA	0	0	0	0	0	NA	NA	NA	NA	NA	NA	NA	NA
Formicidae	Myrmicinae	Pheidolini	Pheidole_pallidula	ant	5533.33	Beckers, 1989; Kaspari & Vargo, 1995; Fjerdingstad & Crozier, 2006	1	1,18	1	4	4	0	multiple sources describing Pheidole genus as completely lacking ovaries. No indication in intrageneric variation but confidence marked as 0 just to be safe. Example of ref = workers lack ovaries and are thus invariably sterile regardless of the queen mating frequency and numbers of queens per colony. Huang MH, Wheeler DE, Fjerdingstad EJ. Mating system evolution and worker caste diversity in Phe…	Huang, M. H., Wheeler, D. E. & Fjerdingstad, E. J. 2013. Mating system evolution and worker caste diversity in Pheidole ants. Molecular Ecology 22(7): 1998-2010.---NA	NA	0	0	0	0	0	0.511	1.541	0.542, 0.516, 0.572, 0.577, 0.630, 0.574, 0.619, 0.617, 0.638, 0.535, 0.535, 0.561, 0.833, 0.586, 0.511, 0.556, 1.462, 1.541, 1.181, 1.138, 1.203, 1.345, 1.324, 1.316, 1.251, 1.147, 1.282, 1.322, 1.188, 1.381, 1.181	31	0.808	NA	1	0.808
Formicidae	Myrmicinae	Pheidolini	Pheidole_pilifera	ant	NA			NA	NA	4	4	0	multiple sources describing Pheidole genus as completely lacking ovaries. No indication in intrageneric variation but confidence marked as 0 just to be safe. Example of ref = workers lack ovaries and are thus invariably sterile regardless of the queen mating frequency and numbers of queens per colony. Huang MH, Wheeler DE, Fjerdingstad EJ. Mating system evolution and worker caste diversity in Phe…	NA	NA	0	0	0	0	0	NA	NA	NA	NA	NA	NA	NA	NA
Formicidae	Myrmicinae	Pheidolini	Pheidole_praeses	ant	NA			NA	NA	4	4	0	multiple sources describing Pheidole genus as completely lacking ovaries. No indication in intrageneric variation but confidence marked as 0 just to be safe. Example of ref = workers lack ovaries and are thus invariably sterile regardless of the queen mating frequency and numbers of queens per colony. Huang MH, Wheeler DE, Fjerdingstad EJ. Mating system evolution and worker caste diversity in Phe…	NA	NA	0	0	0	0	0	NA	NA	NA	NA	NA	NA	NA	NA
Formicidae	Myrmicinae	Pheidolini	Pheidole_rhea	ant	33574	Huang & Wheeler, 2011	2,52	NA	NA	4	4	0	multiple sources describing Pheidole genus as completely lacking ovaries. No indication in intrageneric variation but confidence marked as 0 just to be safe. Example of ref = workers lack ovaries and are thus invariably sterile regardless of the queen mating frequency and numbers of queens per colony. Huang MH, Wheeler DE, Fjerdingstad EJ. Mating system evolution and worker caste diversity in Phe…	NA	NA	0	0	0	0	0	0.818	3.382	0.904, 0.818, 3.382, 2.096, 2.235, 2.870, 1.628, 1.164, 1.774, 2.010	10	3.242	NA	1	3.242
Formicidae	Myrmicinae	Pheidolini	Pheidole_rugulosa	ant	NA			NA	NA	4	4	0	multiple sources describing Pheidole genus as completely lacking ovaries. No indication in intrageneric variation but confidence marked as 0 just to be safe. Example of ref = workers lack ovaries and are thus invariably sterile regardless of the queen mating frequency and numbers of queens per colony. Huang MH, Wheeler DE, Fjerdingstad EJ. Mating system evolution and worker caste diversity in Phe…	NA	NA	0	0	0	0	0	NA	NA	NA	NA	NA	NA	NA	NA
Formicidae	Myrmicinae	Pheidolini	Pheidole_ryukyuensis	ant	NA			NA	NA	4	4	0	multiple sources describing Pheidole genus as completely lacking ovaries. No indication in intrageneric variation but confidence marked as 0 just to be safe. Example of ref = workers lack ovaries and are thus invariably sterile regardless of the queen mating frequency and numbers of queens per colony. Huang MH, Wheeler DE, Fjerdingstad EJ. Mating system evolution and worker caste diversity in Phe…	NA	NA	0	0	0	0	0	NA	NA	NA	NA	NA	1.26	NA	NA
Formicidae	Myrmicinae	Pheidolini	Pheidole_soritis	ant	NA			NA	NA	4	4	0	multiple sources describing Pheidole genus as completely lacking ovaries. No indication in intrageneric variation but confidence marked as 0 just to be safe. Example of ref = workers lack ovaries and are thus invariably sterile regardless of the queen mating frequency and numbers of queens per colony. Huang MH, Wheeler DE, Fjerdingstad EJ. Mating system evolution and worker caste diversity in Phe…	NA	NA	0	0	0	0	0	NA	NA	NA	NA	NA	NA	NA	NA
Formicidae	Myrmicinae	Pheidolini	Pheidole_spadonia	ant	1221	Huang & Wheeler, 2011	1,04	NA	NA	4	4	0	multiple sources describing Pheidole genus as completely lacking ovaries. No indication in intrageneric variation but confidence marked as 0 just to be safe. Example of ref = workers lack ovaries and are thus invariably sterile regardless of the queen mating frequency and numbers of queens per colony. Huang MH, Wheeler DE, Fjerdingstad EJ. Mating system evolution and worker caste diversity in Phe…	NA	NA	0	0	0	0	0	0.568	1.913	0.568, 1.913	2	NA	NA	NA	NA
Formicidae	Myrmicinae	Pheidolini	Pheidole_specularis	ant	NA			NA	NA	4	4	0	multiple sources describing Pheidole genus as completely lacking ovaries. No indication in intrageneric variation but confidence marked as 0 just to be safe. Example of ref = workers lack ovaries and are thus invariably sterile regardless of the queen mating frequency and numbers of queens per colony. Huang MH, Wheeler DE, Fjerdingstad EJ. Mating system evolution and worker caste diversity in Phe…	NA	NA	0	0	0	0	0	NA	NA	NA	NA	NA	NA	NA	NA
Formicidae	Myrmicinae	Pheidolini	Pheidole_tepicana	ant	22337	Huang & Wheeler, 2011		NA	NA	4	4	0	multiple sources describing Pheidole genus as completely lacking ovaries. No indication in intrageneric variation but confidence marked as 0 just to be safe. Example of ref = workers lack ovaries and are thus invariably sterile regardless of the queen mating frequency and numbers of queens per colony. Huang MH, Wheeler DE, Fjerdingstad EJ. Mating system evolution and worker caste diversity in Phe…	NA	NA	0	0	0	0	0	NA	NA	NA	NA	NA	NA	NA	NA
Formicidae	Myrmicinae	Pheidolini	Pheidole_tysoni	ant	NA			NA	NA	4	4	0	multiple sources describing Pheidole genus as completely lacking ovaries. No indication in intrageneric variation but confidence marked as 0 just to be safe. Example of ref = workers lack ovaries and are thus invariably sterile regardless of the queen mating frequency and numbers of queens per colony. Huang MH, Wheeler DE, Fjerdingstad EJ. Mating system evolution and worker caste diversity in Phe…	NA	NA	0	0	0	0	0	NA	NA	NA	NA	NA	NA	NA	NA
Formicidae	Myrmicinae	Pheidolini	Pheidole_umphreyi	ant	NA			NA	NA	4	4	0	multiple sources describing Pheidole genus as completely lacking ovaries. No indication in intrageneric variation but confidence marked as 0 just to be safe. Example of ref = workers lack ovaries and are thus invariably sterile regardless of the queen mating frequency and numbers of queens per colony. Huang MH, Wheeler DE, Fjerdingstad EJ. Mating system evolution and worker caste diversity in Phe…	NA	NA	0	0	0	0	0	NA	NA	NA	NA	NA	NA	NA	NA
Formicidae	Myrmicinae	Pheidolini	Pheidole_vallicola	ant	NA			NA	NA	4	4	0	multiple sources describing Pheidole genus as completely lacking ovaries. No indication in intrageneric variation but confidence marked as 0 just to be safe. Example of ref = workers lack ovaries and are thus invariably sterile regardless of the queen mating frequency and numbers of queens per colony. Huang MH, Wheeler DE, Fjerdingstad EJ. Mating system evolution and worker caste diversity in Phe…	NA	NA	0	0	0	0	0	NA	NA	NA	NA	NA	NA	NA	NA
Formicidae	Myrmicinae	Pheidolini	Pheidole_vistana	ant	NA			NA	NA	4	4	0	multiple sources describing Pheidole genus as completely lacking ovaries. No indication in intrageneric variation but confidence marked as 0 just to be safe. Example of ref = workers lack ovaries and are thus invariably sterile regardless of the queen mating frequency and numbers of queens per colony. Huang MH, Wheeler DE, Fjerdingstad EJ. Mating system evolution and worker caste diversity in Phe…	NA	NA	0	0	0	0	0	NA	NA	NA	NA	NA	NA	NA	NA
Formicidae	Myrmicinae	Pheidolini	Pheidole_xerophila	ant	NA			NA	NA	4	4	0	multiple sources describing Pheidole genus as completely lacking ovaries. No indication in intrageneric variation but confidence marked as 0 just to be safe. Example of ref = workers lack ovaries and are thus invariably sterile regardless of the queen mating frequency and numbers of queens per colony. Huang MH, Wheeler DE, Fjerdingstad EJ. Mating system evolution and worker caste diversity in Phe…	NA	NA	0	0	0	0	0	NA	NA	NA	NA	NA	NA	NA	NA
Formicidae	Myrmicinae	Pheidolini	Pheidole_zeteki	ant	81	Kaspari & Vargo, 1995		NA	NA	4	4	0	multiple sources describing Pheidole genus as completely lacking ovaries. No indication in intrageneric variation but confidence marked as 0 just to be safe. Example of ref = workers lack ovaries and are thus invariably sterile regardless of the queen mating frequency and numbers of queens per colony. Huang MH, Wheeler DE, Fjerdingstad EJ. Mating system evolution and worker caste diversity in Phe…	NA	NA	0	0	0	0	0	NA	NA	NA	NA	NA	NA	NA	NA
Formicidae	Formicinae	Plagiolepidini	Plagiolepis_barbara	ant	NA		1,1	1,2	1	NA	NA	NA		NA	NA	0	0	0	0	0	0.349	0.39	0.39, 0.349	2	NA	NA	NA	NA
Formicidae	Formicinae	Plagiolepidini	Plagiolepis_pallescens	ant	NA			NA	NA	NA	NA	NA		NA	NA	0	0	0	0	0	0.354	0.492	0.396, 0.44, 0.448, 0.492, 0.386, 0.354, 0.414, 0.395	8	NA	NA	NA	NA
Formicidae	Formicinae	Plagiolepidini	Plagiolepis_pygmaea	ant	1700	Parr et al., 2017; Jaffe et al., 2012	2,37	23,6	1	3	4	1	queens inhibit worker egg-laying with pheremonesPassera, L. 1978. Mise en ‚Äö√†√∂¬¨¬©vidence d'une ph‚Äö√†√∂¬¨¬©romone inhibitrice de la ponte des ouvri‚Äö√†√∂¬¨√Üres chez la Fourmi Plagiolepis pygmaea Latr. (Hym. Formicidae). C. R. Acad. Sc. Paris 286: 1507-1509.	Passera, L. 1978. Mise en ‚Äö√†√∂¬¨¬©vidence d'une ph‚Äö√†√∂¬¨¬©romone inhibitrice de la ponte des ouvri‚Äö√†√∂¬¨√Üres chez la Fourmi Plagiolepis pygmaea Latr. (Hym. Formicidae). C. R. Acad. Sc. Paris 286: 1507-1509.---NA	NA	0	0	0	0	0	0.402	0.425	0.425, 0.416, 0.402, 0.403	4	0.566	NA	1	0.566
Formicidae	Formicinae	Plagiolepidini	Plagiolepis_schmitzii	ant	NA		2,62	1,9	1	NA	NA	NA		NA	NA	0	0	0	0	0	0.388	0.479	0.452, 0.435, 0.446, 0.448, 0.479, 0.448, 0.388, 0.396, 0.426, 0.409, 0.445, 0.479, 0.461	13	0.646	NA	1	0.646
Formicidae	Ponerinae	Platythyreini	Platythyrea_conradti	ant	400	Holldobler & Wilson, 1990		NA	NA	3	4	1	no worker eggs when queenright, but some after queen death. No gamergates. Queens are ergatoid. Molet, M. & Peeters, C. 2006. Evolution of wingless reproductives in ants: weakly specialized ergatoid queen instead of gamergates in Platythyrea conradti. Insectes Sociaux 53(2): 177-182.	Molet, M. & Peeters, C. 2006. Evolution of wingless reproductives in ants: weakly specialized ergatoid queen instead of gamergates in Platythyrea conradti. Insectes Sociaux 53(2): 177-182.---NA	NA	0	0	0	0	0	NA	NA	NA	NA	NA	NA	NA	NA
Formicidae	Ponerinae	Platythyreini	Platythyrea_parallela	ant	50	Holldobler & Wilson, 1990		NA	NA	NA	NA	NA		NA	NA	0	0	0	0	0	NA	NA	NA	NA	NA	NA	NA	NA
Formicidae	Ponerinae	Ponerini	Plectroctena_mandibularis	ant	155.5	Villet, 1990		1	0	3	4	1	males when queenless. Peeters, C. P. & Crewe, R. M. 1988. Worker laying in the absence of an ergatoid queen in the ponerine ant genus Plectroctena. South African Journal of Zoology 23(2): 78-80.	Peeters, C. P. & Crewe, R. M. 1988. Worker laying in the absence of an ergatoid queen in the ponerine ant genus Plectroctena. South African Journal of Zoology 23(2): 78-80.---NA	NA	0	0	0	0	0	NA	NA	NA	NA	NA	NA	NA	NA
Formicidae	Myrmicinae	Myrmicini	Pogonomyrmex_badius	ant	4146.28	Holldobler & Wilson, 1990; King &Porter, 2007; Smith et al., 2007; Beckers et al., 1989; Behrmann et al., 2010; Holbrook et al., 2007; Tschinkel, 2011; Bertelsmeier et al., 2013	7,23	8	0	3	4	1	Though workers are capable of producing viable eggs, we found no evidence that they do so in queen-right colonies, suggesting that worker reproduction is controlled via some social mechanism (self restraint, policing, or inhibition). ------ Smith, C. R., Schoenick, C., Anderson, K. E., Gadau, J. & Suarez, A. V. 2007. Potential and realised reproduction by different worker castes in queen-less and…	Smith, C. R., Schoenick, C., Anderson, K. E., Gadau, J. & Suarez, A. V. 2007. Potential and realised reproduction by different worker castes in queen-less and queen-right colonies of Pogonomyrmex badius. Insect. Soc. 54: 260-267.---NA	NA	0	0	0	0	0	1.291	3.329	1.602, 3.225, 3.329, 1.291, 1.565, 3.193	6	2.976	NA	1	2.976
Formicidae	Myrmicinae	Myrmicini	Pogonomyrmex_californicus	ant	4533	Holldobler & Wilson, 1990; Beckers et al., 1989	5,58	NA	1	NA	NA	NA	foraging individuals had significantly reduced ovarian activity compared to their nest-biased counterparts, thereby linking changes in the ants’ reproductive system to social task performance rather than to age--- foraging individuals had significantly reduced ovarian activity compared to their nest-biased counterparts, thereby linking changes in the ants’ reproductive system to social task perfo…	Dolezal, A. G., Johnson, J., Holldobler, B. & Amdam, G. V. 2013. Division of labor is associated with age-independent changes in ovarian activity in Pogonomyrmex californicus harvester ants. Journal of Insect Physiology 59: 519-524.---NA	NA	0	0	0	0	0	1.356	1.852	1.852, 1.521, 1.598, 1.365, 1.356, 1.531, 1.705, 1.527	8	1.502	NA	2	1.927, 1.076
Formicidae	Myrmicinae	Myrmicini	Pogonomyrmex_carbonarius	ant	450	Holldobler & Wilson, 1990		NA	NA	NA	NA	NA		NA	NA	0	0	0	0	0	NA	NA	NA	NA	NA	NA	NA	NA
Formicidae	Myrmicinae	Myrmicini	Pogonomyrmex_coarctatus	ant	2000	Antwiki, 2020	8,5	NA	NA	NA	NA	NA		NA	NA	0	0	0	0	0	2.073	3.631	3.390, 2.148, 2.759, 2.931, 3.631, 2.366, 3.254, 3.091, 2.754, 2.370, 2.073, 2.689	12	3.503	NA	3	2.835, 3.664, 4.011
Formicidae	Myrmicinae	Myrmicini	Pogonomyrmex_desertorum	ant	500	Holldobler & Wilson, 1990		1	0	NA	NA	NA		NA	NA	0	0	0	0	0	NA	NA	NA	NA	NA	NA	NA	NA
Formicidae	Myrmicinae	Myrmicini	Pogonomyrmex_imberbiculus	ant	22.86	Bertelsmeier et al., 2013; Kaspari & Vargo, 1995		NA	NA	NA	NA	NA		NA	NA	0	0	0	0	0	NA	NA	NA	NA	NA	NA	NA	NA
Formicidae	Myrmicinae	Myrmicini	Pogonomyrmex_inermis	ant	432.67	Holbrook et al., 2007; Behrmann et al., 2010	6,49	1	0	NA	NA	NA		NA	NA	0	0	0	0	0	1.484	1.999	1.602, 1.777, 1.633, 1.565, 1.999, 1.484	6	1.515	NA	1	1.515
Formicidae	Myrmicinae	Myrmicini	Pogonomyrmex_laticeps	ant	45	Holldobler & Wilson, 1990		NA	NA	NA	NA	NA		Peeters, C., Keller, R. A. & Johnson, R. A. 2012. Selection against aerial dispersal in ants: two non-flying queen phenotypes in Pogonomyrmex laticeps. PLoS ONE 7(10): e47727.---NA	NA	0	0	0	0	0	NA	NA	NA	NA	NA	NA	NA	NA
Formicidae	Myrmicinae	Myrmicini	Pogonomyrmex_lobatus	ant	2000	Antwiki, 2020		NA	NA	NA	NA	NA		NA	NA	0	0	0	0	0	NA	NA	NA	NA	NA	NA	NA	NA
Formicidae	Myrmicinae	Myrmicini	Pogonomyrmex_longibarbis	ant	250	Holldobler & Wilson, 1990		NA	NA	NA	NA	NA		NA	NA	0	0	0	0	0	NA	NA	NA	NA	NA	NA	NA	NA
Formicidae	Myrmicinae	Myrmicini	Pogonomyrmex_magnacanthus	ant	162.5	Kaspari & Vargo, 1995		NA	NA	NA	NA	NA		NA	NA	0	0	0	0	0	NA	NA	NA	NA	NA	NA	NA	NA
Formicidae	Myrmicinae	Myrmicini	Pogonomyrmex_marcusi	ant	450	Kaspari & Vargo, 1995		NA	NA	NA	NA	NA		NA	NA	0	0	0	0	0	NA	NA	NA	NA	NA	NA	NA	NA
Formicidae	Myrmicinae	Myrmicini	Pogonomyrmex_maricopa	ant	400	Weier et al., 1995		1	0	NA	NA	NA		NA	NA	0	0	0	0	0	NA	NA	NA	NA	NA	NA	NA	NA
Formicidae	Myrmicinae	Myrmicini	Pogonomyrmex_mayri	ant	603	Holldobler & Wilson, 1990		NA	NA	NA	NA	NA		NA	NA	0	0	0	0	0	NA	NA	NA	NA	NA	NA	NA	NA
Formicidae	Myrmicinae	Myrmicini	Pogonomyrmex_mendozanus	ant	615	Behrmann et al., 2010	11,38	1	0	NA	NA	NA		NA	NA	0	0	0	0	0	2.064	2.215	2.064, 2.215	2	2.585	NA	2	2.704, 2.466
Formicidae	Myrmicinae	Myrmicini	Pogonomyrmex_micans	ant	NA			NA	NA	NA	NA	NA		NA	NA	0	0	0	0	0	NA	NA	NA	NA	NA	NA	NA	NA
Formicidae	Myrmicinae	Myrmicini	Pogonomyrmex_montanus	ant	1665	Kaspari & Vargo, 1995		NA	NA	NA	NA	NA		NA	NA	0	0	0	0	0	NA	NA	NA	NA	NA	1.72	NA	NA
Formicidae	Myrmicinae	Myrmicini	Pogonomyrmex_occidentalis	ant	2937	Holldobler & Wilson, 1990; Lavigne, 1969	5,98	1	0	NA	NA	NA		NA	NA	0	0	0	0	0	1.554	2.585	1.660, 1.619, 2.585, 1.554, 1.735, 1.782, 2.010	7	2.088	NA	1	2.088
Formicidae	Myrmicinae	Myrmicini	Pogonomyrmex_pima	ant	250.5	Johnson et al., 2007	1,09	1,74	1	NA	NA	NA		Johnson, R. A., Holbrook, C. T., Strehl, C. & Gadau, J. 2007. Population and colony structure and morphometrics in the queen dimorphic harvester ant, Pogonomyrmex pima. Insect. Soc. 54: 77-86.---Johnson, R. A., Holbrook, C. T., Strehl, C. & Gadau, J. 2007. Population and colony structure and morphometrics in the queen dimorphic harvester ant, Pogonomyrmex pima. Insect. Soc. 54: 77-86.	Johnson, R. A., Holbrook, C. T., Strehl, C. & Gadau, J. 2007. Population and colony structure and morphometrics in the queen dimorphic harvester ant, Pogonomyrmex pima. Insect. Soc. 54: 77-86.	0	0	0	0	0	0.824	1.154	1.059, 1.154, 0.841, 0.824, 1.008, 1.056, 1.091	7	1.106	1.1	1	1.106
Formicidae	Myrmicinae	Myrmicini	Pogonomyrmex_rastratus	ant	997	Behrmann et al., 2010		NA	NA	NA	NA	NA		NA	NA	0	0	0	0	0	NA	NA	NA	NA	NA	NA	NA	NA
Formicidae	Myrmicinae	Myrmicini	Pogonomyrmex_salinus	ant	2913.32	Porter & Jorgensen, 1981; Gaglio et al., 1998		NA	NA	NA	NA	NA		NA	NA	0	0	0	0	0	NA	NA	NA	NA	NA	NA	NA	NA
Formicidae	Myrmicinae	Myrmicini	Pogonomyrmex_subnitidus	ant	5934	Kaspari & Vargo, 1995		NA	NA	NA	NA	NA		NA	NA	0	0	0	0	0	NA	NA	NA	NA	NA	NA	NA	NA
Formicidae	Myrmicinae	Myrmicini	Pogonomyrmex_tenuispinus	ant	NA			NA	NA	NA	NA	NA		NA	NA	0	0	0	0	0	NA	NA	NA	NA	NA	NA	NA	NA
Formicidae	Myrmicinae	Myrmicini	Pogonomyrmex_wheeleri	ant	NA			NA	NA	NA	NA	NA		NA	NA	0	0	0	0	0	NA	NA	NA	NA	NA	NA	NA	NA
Formicidae	Formicinae	Camponotini	Polyrhachis_australis	ant	92.54	Fjerdingstad & Crozier, 2006; Downes, 2015		3,8	1	NA	NA	NA		NA	NA	0	0	0	0	0	NA	NA	NA	NA	NA	NA	NA	NA
Formicidae	Formicinae	Camponotini	Polyrhachis_bicolor	ant	NA			NA	NA	NA	NA	NA		NA	NA	0	0	0	0	0	NA	NA	NA	NA	NA	NA	NA	NA
Formicidae	Formicinae	Camponotini	Polyrhachis_debilis	ant	325	Holldobler & Wilson, 1990		NA	NA	NA	NA	NA		NA	NA	0	0	0	0	0	NA	NA	NA	NA	NA	NA	NA	NA
Formicidae	Formicinae	Camponotini	Polyrhachis_dives	ant	1000000	Holldobler & Wilson, 1990		NA	NA	NA	NA	NA		NA	NA	0	0	0	0	0	NA	NA	NA	NA	NA	NA	NA	NA
Formicidae	Formicinae	Camponotini	Polyrhachis_furcata	ant	NA			NA	NA	NA	NA	NA		NA	NA	0	0	0	0	0	NA	NA	NA	NA	NA	NA	NA	NA
Formicidae	Formicinae	Camponotini	Polyrhachis_gestroi	ant	200	Holldobler & Wilson, 1990		NA	NA	NA	NA	NA		NA	NA	0	0	0	0	0	NA	NA	NA	NA	NA	NA	NA	NA
Formicidae	Formicinae	Camponotini	Polyrhachis_hodgsoni	ant	NA			NA	NA	NA	NA	NA		NA	NA	0	0	0	0	0	NA	NA	NA	NA	NA	NA	NA	NA
Formicidae	Formicinae	Camponotini	Polyrhachis_illaudata	ant	411.5	Liefke et al., 1998		1	0	NA	NA	NA		NA	NA	0	0	0	0	0	NA	NA	NA	NA	NA	NA	NA	NA
Formicidae	Formicinae	Camponotini	Polyrhachis_limbata	ant	100	Wilson, 1959		NA	NA	NA	NA	NA		NA	NA	0	0	0	0	0	NA	NA	NA	NA	NA	NA	NA	NA
Formicidae	Formicinae	Camponotini	Polyrhachis_muelleri	ant	NA			NA	NA	NA	NA	NA		NA	NA	0	0	0	0	0	NA	NA	NA	NA	NA	NA	NA	NA
Formicidae	Formicinae	Camponotini	Polyrhachis_nigropilosa	ant	NA			NA	NA	NA	NA	NA		NA	NA	0	0	0	0	0	NA	NA	NA	NA	NA	NA	NA	NA
Formicidae	Formicinae	Camponotini	Polyrhachis_omyrmex	ant	60	Wilson, 1959		NA	NA	NA	NA	NA		NA	NA	0	0	0	0	0	NA	NA	NA	NA	NA	NA	NA	NA
Formicidae	Formicinae	Camponotini	Polyrhachis_proxima	ant	NA			NA	NA	NA	NA	NA		NA	NA	0	0	0	0	0	NA	NA	NA	NA	NA	NA	NA	NA
Formicidae	Formicinae	Camponotini	Polyrhachis_schellerichae	ant	NA			NA	NA	NA	NA	NA		NA	NA	0	0	0	0	0	NA	NA	NA	NA	NA	NA	NA	NA
Formicidae	Formicinae	Camponotini	Polyrhachis_spinifera	ant	150	Wilson, 1959		NA	NA	NA	NA	NA		NA	NA	0	0	0	0	0	NA	NA	NA	NA	NA	NA	NA	NA
Formicidae	Ponerinae	Ponerini	Ponera_coarctata	ant	NA			NA	NA	NA	NA	NA		NA	NA	0	0	0	0	0	NA	NA	NA	NA	NA	NA	NA	NA
Formicidae	Ponerinae	Ponerini	Ponera_exotica	ant	50	King & Porter, 2007		NA	NA	NA	NA	NA		Liebig, J., Heinze, J. & Holldobler, B. 1997. Trophallaxis and aggression in the ponerine ant, Ponera coarctata: implications for the evolution of liquid food exchange in the Hymenoptera. Ethology 103: 707-722.---NA	NA	0	0	0	0	0	NA	NA	NA	NA	NA	NA	NA	NA
Formicidae	Ponerinae	Ponerini	Ponera_pennsylvanica	ant	17.5	Shik, 2008; Geraghty et al., 2007		NA	NA	NA	NA	NA		Pratt, S. C., Carlin, N. F. & Calabi, P. 1994. Division of labour in Ponera pennsylvanica (Formicidae: Ponerinae). Ins. Soc. 41: 43-61.---NA	NA	0	0	0	0	0	NA	NA	NA	NA	NA	NA	NA	NA
Formicidae	Ponerinae	Ponerini	Ponera_testacea	ant	NA			NA	NA	NA	NA	NA		NA	NA	0	0	0	0	0	NA	NA	NA	NA	NA	NA	NA	NA
Formicidae	Ectatomminae	Ectatommini	Poneracantha_ingeborgae	ant	15	Kaspari & Vargo, 1995		NA	NA	NA	NA	NA		NA	NA	0	0	0	0	0	NA	NA	NA	NA	NA	NA	NA	NA
Formicidae	Formicinae	Plagiolepidini	Prenolepis_imparis	ant	3287.02	Holldobler & Wilson, 1990; Lynch et al., 1980; Kaspari & Vargo, 1995		4,14	1	NA	NA	NA		NA	NA	0	0	0	0	0	NA	NA	NA	NA	NA	NA	NA	NA
Formicidae	Amblyoponinae	Amblyoponini	Prionopelta_amabilis	ant	377	Holldobler & Wilson, 1990; Kaspari & Vargo, 1995		NA	NA	NA	NA	NA	trophic eggs fed to queen "ovaries are better developed in workers associated with the queen than in foragers" ----- Holldobler, B. & Wilson, E. O. 1986. Ecology and behavior of the primitive cryptobiotic ant Prionopelta amabilis (Hymenoptera: Formicidae). Insectes Sociaux 33(1): 45-58.	Holldobler, B. & Wilson, E. O. 1986. Ecology and behavior of the primitive cryptobiotic ant Prionopelta amabilis (Hymenoptera: Formicidae). Insectes Sociaux 33(1): 45-58.---NA	NA	0	0	0	0	0	NA	NA	NA	NA	NA	NA	NA	NA
Formicidae	Amblyoponinae	Amblyoponini	Prionopelta_opaca	ant	20	Wilson, 1959		NA	NA	NA	NA	NA		NA	NA	0	0	0	0	0	NA	NA	NA	NA	NA	NA	NA	NA
Formicidae	Myrmicinae	Stenammini	Proatta_butteli	ant	7750	Holldobler & Wilson, 1990; Beckers et al., 1989		NA	NA	NA	NA	NA		NA	NA	0	0	0	0	0	NA	NA	NA	NA	NA	NA	NA	NA
Formicidae	Ponerinae	Ponerini	Probolomyrmex_boliviensis	ant	29	Taylor, 1965		NA	NA	NA	NA	NA		NA	NA	0	0	0	0	0	NA	NA	NA	NA	NA	0.43	NA	NA
Formicidae	Proceratiinae	Probolomyrmecini	Probolomyrmex_dammermani	ant	13.8	Ito, 1998		NA	NA	NA	NA	NA	" both workers and queens had only one ovariole per ovary, which is the lowest ovariole number for ant queens." ---Ito, F. 1998. Colony composition and specialised predation on millipedes in the enigmatic ponerine ant genus Probolomyrmex (Hymenoptera, Formicidae). Insectes Sociaux 45(1): 79-83.	Ito, F. 1998. Colony composition and specialised predation on millipedes in the enigmatic ponerine ant genus Probolomyrmex (Hymenoptera, Formicidae). Insectes Sociaux 45(1): 79-83.---NA	NA	0	0	0	0	0	NA	NA	NA	NA	NA	NA	NA	NA
Formicidae	Proceratiinae	Proceratiini	Proceratium_crassicorne	ant	NA			NA	NA	NA	NA	NA		NA	NA	0	0	0	0	0	NA	NA	NA	NA	NA	NA	NA	NA
Formicidae	Proceratiinae	Proceratiini	Proceratium_croceum	ant	NA			NA	NA	NA	NA	NA		NA	NA	0	0	0	0	0	NA	NA	NA	NA	NA	NA	NA	NA
Formicidae	Proceratiinae	Proceratiini	Proceratium_goliath	ant	NA			NA	NA	NA	NA	NA		NA	NA	0	0	0	0	0	NA	NA	NA	NA	NA	NA	NA	NA
Formicidae	Proceratiinae	Proceratiini	Proceratium_pergandei	ant	26.5	Geraghty et al., 2007; King & Porter, 2007		NA	NA	NA	NA	NA		NA	NA	0	0	0	0	0	NA	NA	NA	NA	NA	NA	NA	NA
Formicidae	Proceratiinae	Proceratiini	Proceratium_silaceum	ant	28	Kaspari & Vargo, 1995		NA	NA	NA	NA	NA		NA	NA	0	0	0	0	0	NA	NA	NA	NA	NA	NA	NA	NA
Formicidae	Myrmicinae	Cephalotini	Procryptocerus_batesi	ant	NA			NA	NA	NA	NA	NA		NA	NA	0	0	0	0	0	NA	NA	NA	NA	NA	NA	NA	NA
Formicidae	Myrmicinae	Cephalotini	Procryptocerus_mayri	ant	NA			NA	NA	NA	NA	NA		NA	NA	0	0	0	0	0	NA	NA	NA	NA	NA	NA	NA	NA
Formicidae	Myrmicinae	Cephalotini	Procryptocerus_scabriusculus	ant	62	Kaspari & Vargo, 1995		NA	NA	NA	NA	NA		NA	NA	0	0	0	0	0	NA	NA	NA	NA	NA	NA	NA	NA
Formicidae	Formicinae	Formicini	Proformica_epinotalis	ant	NA			NA	NA	NA	NA	NA		NA	NA	0	0	0	0	0	NA	NA	NA	NA	NA	NA	NA	NA
Formicidae	Formicinae	Formicini	Proformica_korbi	ant	133	Tinaut et al., 2010			1	NA	NA	NA		NA	NA	0	0	0	0	0	NA	NA	NA	NA	NA	NA	NA	NA
Formicidae	Formicinae	Melophorini	Prolasius_advena	ant	NA			NA	NA	NA	NA	NA		NA	NA	0	0	0	0	0	NA	NA	NA	NA	NA	NA	NA	NA
Formicidae	Formicinae	Plagiolepidini	Pseudolasius_breviceps	ant	350	Wilson, 1959; Kaspari & Vargo, 1995		NA	NA	NA	NA	NA		NA	NA	0	0	0	0	0	NA	NA	NA	NA	NA	NA	NA	NA
Formicidae	Proceratiinae	Proceratiini	Pseudomyrmex_apache	ant	NA			NA	NA	NA	NA	NA		NA	NA	0	0	0	0	0	NA	NA	NA	NA	NA	NA	NA	NA
Formicidae	Pseudomyrmecinae	Pseudomyrmecini	Pseudomyrmex_concolor	ant	316	Fonseca, 1993		NA	NA	NA	NA	NA		NA	NA	0	0	0	0	0	NA	NA	NA	NA	NA	NA	NA	NA
Formicidae	Pseudomyrmecinae	Pseudomyrmecini	Pseudomyrmex_cubaensis	ant	NA			NA	NA	NA	NA	NA		NA	NA	0	0	0	0	0	NA	NA	NA	NA	NA	NA	NA	NA
Formicidae	Pseudomyrmecinae	Pseudomyrmecini	Pseudomyrmex_ejectus	ant	80	King & Porter, 2007		NA	NA	NA	NA	NA		NA	NA	0	0	0	0	0	NA	NA	NA	NA	NA	NA	NA	NA
Formicidae	Pseudomyrmecinae	Pseudomyrmecini	Pseudomyrmex_elongatus	ant	80	King & Porter, 2007		NA	NA	NA	NA	NA		NA	NA	0	0	0	0	0	NA	NA	NA	NA	NA	NA	NA	NA
Formicidae	Pseudomyrmecinae	Pseudomyrmecini	Pseudomyrmex_ferrugineus	ant	300	Clement et al., 2008		1	0	NA	NA	NA		NA	NA	0	0	0	0	0	NA	NA	NA	NA	NA	NA	NA	NA
Formicidae	Pseudomyrmecinae	Pseudomyrmecini	Pseudomyrmex_gracilis	ant	80	King & Porter, 2007; Clement et al., 2008		1,2	1	3	4	1	males only. " In queenless conditions, workers form dominance hierarchies by antennal boxing, and only one or a few high-ranking individuals readily begin to lay eggs. When returned into a queenright colony, egg-laying workers are immediately bitten, stung and expelled or killed by other workers. While the composition of cuticular hydrocarbons clearly differed between castes, it less clearly refl…	Schmid, V. S., Kaltenpoth, M., Strohm, E. & Heinze, J. 2013. Worker self-restraint and policing maintain the queen's reproductive monopoly in a pseudomyrmecine ant. Behavioral Ecology and Sociobiology 67(4): 571-581.---NA	NA	0	0	0	0	0	NA	NA	NA	NA	NA	NA	NA	NA
Formicidae	Pseudomyrmecinae	Pseudomyrmecini	Pseudomyrmex_nigrocinctus	ant	NA			1	0	NA	NA	NA		NA	NA	0	0	0	0	0	NA	NA	NA	NA	NA	NA	NA	NA
Formicidae	Pseudomyrmecinae	Pseudomyrmecini	Pseudomyrmex_nigropilosus	ant	228	Debout et al., 2005		1	0	NA	NA	NA		NA	NA	0	0	0	0	0	NA	NA	NA	NA	NA	NA	NA	NA
Formicidae	Pseudomyrmecinae	Pseudomyrmecini	Pseudomyrmex_pallidus	ant	30	King & Porter, 2007		NA	NA	NA	NA	NA		NA	NA	0	0	0	0	0	NA	NA	NA	NA	NA	NA	NA	NA
Formicidae	Pseudomyrmecinae	Pseudomyrmecini	Pseudomyrmex_salvini	ant	NA			1	0	NA	NA	NA		NA	NA	0	0	0	0	0	NA	NA	NA	NA	NA	NA	NA	NA
Formicidae	Pseudomyrmecinae	Pseudomyrmecini	Pseudomyrmex_simplex	ant	NA			NA	NA	NA	NA	NA		NA	NA	0	0	0	0	0	NA	NA	NA	NA	NA	NA	NA	NA
Formicidae	Pseudomyrmecinae	Pseudomyrmecini	Pseudomyrmex_spinicola	ant	10021	Kaspari & Vargo, 1995		1	0	NA	NA	NA		NA	NA	0	0	0	0	0	NA	NA	NA	NA	NA	NA	NA	NA
Formicidae	Pseudomyrmecinae	Pseudomyrmecini	Pseudomyrmex_termitarius	ant	137.5	Beckers et al., 1989; Kaspari & Vargo, 1995		NA	NA	NA	NA	NA		NA	NA	0	0	0	0	0	NA	NA	NA	NA	NA	NA	NA	NA
Formicidae	Pseudomyrmecinae	Pseudomyrmecini	Pseudomyrmex_triplarinus	ant	10000	Beckers et al., 1989		NA	NA	NA	NA	NA		NA	NA	0	0	0	0	0	NA	NA	NA	NA	NA	NA	NA	NA
Formicidae	Pseudomyrmecinae	Pseudomyrmecini	Pseudomyrmex_viduus	ant	NA			NA	NA	NA	NA	NA		NA	NA	0	0	0	0	0	NA	NA	NA	NA	NA	NA	NA	NA
Formicidae	Ponerinae	Ponerini	Pseudoponera_stigma	ant	9	Beckers et al., 1989		NA	NA	NA	NA	NA		NA	NA	0	0	0	0	0	NA	NA	NA	NA	NA	NA	NA	NA
Formicidae	Ectatomminae	Ectatommini	Rhytidoponera_araneoides	ant	50	Wilson, 1959		NA	NA	NA	NA	NA		NA	NA	0	0	0	0	0	NA	NA	NA	NA	NA	NA	NA	NA
Formicidae	Ectatomminae	Ectatommini	Rhytidoponera_impressa	ant	NA			NA	NA	2	4	1	workers can mate and have females but not in queenright colonies. see page 190 of Holldobler and Wilson The Ants	Peeters, C. 1991. The occurrence of sexual reproduction among ant workers. Biological Journal of the Linnaean Society 44: 141-152.---NA	NA	0	0	0	0	0	NA	NA	NA	NA	NA	NA	NA	NA
Formicidae	Ectatomminae	Ectatommini	Rhytidoponera_laciniosa	ant	133.33	Wilson, 1959; Kaspari & Vargo, 1995		NA	NA	NA	NA	NA		NA	NA	0	0	0	0	0	NA	NA	NA	NA	NA	NA	NA	NA
Formicidae	Ectatomminae	Ectatommini	Rhytidoponera_purpurea	ant	1000	Villet, 1990		1	0	3	3	1	marked as producing males in queenright. See page 190 in Holldobler and Wilson The Ants. Also: Worker-produced males: present (Haskins and Wheldon, 1965; Frumhoff & Ward, 1992). Info from AntWiki but full references were not in reference list. This is the only species in the genus where gamergates (mated reproductive workers) do not occur (Ward 1981b). Ward, P.S., 1981. Ecology and Life History o…	NA	NA	0	0	0	0	0	NA	NA	NA	NA	NA	NA	NA	NA
Formicidae	Myrmicinae	Attini	Sericomyrmex_amabilis	ant	920.93	Ferguson-Gow, 2014; Holldobler & Wilson, 1990	1127	1,22	1	4	4	0	no known worker reproduction. Murakami, T., Higashi, S. & Windsor, D. 2000. Mating frequency, colony size, polyethism and sex ratio in fungus-growing ants (Attini). Behav Ecol Sociobiol 48: 276-284.	Murakami, T., Higashi, S. & Windsor, D. 2000. Mating frequency, colony size, polyethism and sex ratio in fungus-growing ants (Attini). Behav Ecol Sociobiol 48: 276-284.---NA	NA	0	0	0	0	0	0.996	1.185	0.996, 1.176, 1.185, 1.227, 1.100, 1.145	6	1.331	NA	2	1.390, 1.271
Formicidae	Myrmicinae	Attini	Sericomyrmex_mayri	ant	945.5	Holldobler & Wilson, 1990			NA	NA	NA	NA		NA	NA	0	0	0	0	0	NA	NA	NA	NA	NA	NA	NA	NA
Formicidae	Ponerinae	Ponerini	Simopelta_pentadentata	ant	1000	Kronauer et al., 2011	1	1	0	4	4	NA		NA	NA	0	0	0	0	0	NA	NA	NA	NA	NA	NA	NA	NA
Formicidae	Ponerinae	Ponerini	Simopelta_pergandei	ant	1000	Kronauer et al., 2011	1	1	0	3	NA	1	worker production of males can occur even in the presence of a queen.----- Kronauer, D. J. C., O'Donnell, S., Boomsma, J. J. & Pierce, N. E. 2011. Strict monandry in the ponerine army ant genus Simopelta suggests that colony size and complexity drive mating system evolution in social insects. Molecular Ecology 20: 420-428.	Kronauer, D. J. C., O'Donnell, S., Boomsma, J. J. & Pierce, N. E. 2011. Strict monandry in the ponerine army ant genus Simopelta suggests that colony size and complexity drive mating system evolution in social insects. Molecular Ecology 20: 420-428.---NA	NA	0	0	0	0	0	0.603	0.674	0.631, 0.644, 0.603, 0.674	4	NA	NA	NA	NA
Formicidae	Myrmicinae	Solenopsidini	Solenopsis_fugax	ant	NA				NA	4	4	0	genus described as having workers that lack ovaries ---- Khila A, Abouheif E. Evaluating the role of reproductive constraints in ant social evolution. Philos Trans R Soc Lond B Biol Sci. 2010 Feb 27;365(1540):617-30.	NA	NA	0	1	0	0	0	NA	NA	NA	NA	NA	NA	NA	NA
Formicidae	Myrmicinae	Solenopsidini	Solenopsis_globularia	ant	50	King & Porter, 2007		NA	NA	4	4	0	genus described as having workers that lack ovaries ---- Khila A, Abouheif E. Evaluating the role of reproductive constraints in ant social evolution. Philos Trans R Soc Lond B Biol Sci. 2010 Feb 27;365(1540):617-30.	NA	NA	0	0	0	0	0	NA	NA	NA	NA	NA	NA	NA	NA
Formicidae	Myrmicinae	Solenopsidini	Solenopsis_molesta	ant	80	Bertelsmeier et al., 2013		NA	NA	4	4	0	genus described as having workers that lack ovaries ---- Khila A, Abouheif E. Evaluating the role of reproductive constraints in ant social evolution. Philos Trans R Soc Lond B Biol Sci. 2010 Feb 27;365(1540):617-30.	NA	NA	0	0	0	0	0	NA	NA	NA	NA	NA	NA	NA	NA
Formicidae	Myrmicinae	Solenopsidini	Solenopsis_nickersoni	ant	200	King & Porter, 2007		NA	NA	4	4	0	genus described as having workers that lack ovaries ---- Khila A, Abouheif E. Evaluating the role of reproductive constraints in ant social evolution. Philos Trans R Soc Lond B Biol Sci. 2010 Feb 27;365(1540):617-30.	NA	NA	0	0	0	0	0	NA	NA	NA	NA	NA	NA	NA	NA
Formicidae	Myrmicinae	Solenopsidini	Solenopsis_pergandei	ant	10000	King & Porter, 2007		NA	NA	4	4	0	genus described as having workers that lack ovaries ---- Khila A, Abouheif E. Evaluating the role of reproductive constraints in ant social evolution. Philos Trans R Soc Lond B Biol Sci. 2010 Feb 27;365(1540):617-30.	NA	NA	0	0	0	0	0	NA	NA	NA	NA	NA	NA	NA	NA
Formicidae	Myrmicinae	Solenopsidini	Solenopsis_picta	ant	200	King & Porter, 2007		NA	NA	4	4	0	genus described as having workers that lack ovaries ---- Khila A, Abouheif E. Evaluating the role of reproductive constraints in ant social evolution. Philos Trans R Soc Lond B Biol Sci. 2010 Feb 27;365(1540):617-30.	NA	NA	0	0	0	0	0	NA	NA	NA	NA	NA	NA	NA	NA
Formicidae	Myrmicinae	Solenopsidini	Solenopsis_richteri	ant	300000	Bertelsmeier et al., 2013	1,02	6,75	1	4	4	0	genus described as having workers that lack ovaries ---- Khila A, Abouheif E. Evaluating the role of reproductive constraints in ant social evolution. Philos Trans R Soc Lond B Biol Sci. 2010 Feb 27;365(1540):617-30.	NA	NA	0	0	0	0	0	0.735	1.429	1.183, 0.735, 1.429, 1.240, 1.130, 1.158	6	NA	NA	NA	NA
Formicidae	Myrmicinae	Solenopsidini	Solenopsis_substituta	ant	NA			NA	NA	4	4	0	genus described as having workers that lack ovaries ---- Khila A, Abouheif E. Evaluating the role of reproductive constraints in ant social evolution. Philos Trans R Soc Lond B Biol Sci. 2010 Feb 27;365(1540):617-30.	NA	NA	0	0	0	0	0	NA	NA	NA	NA	NA	NA	NA	NA
Formicidae	Myrmicinae	Solenopsidini	Solenopsis_tennesseensis	ant	200	King & Porter, 2007		NA	NA	4	4	0	genus described as having workers that lack ovaries ---- Khila A, Abouheif E. Evaluating the role of reproductive constraints in ant social evolution. Philos Trans R Soc Lond B Biol Sci. 2010 Feb 27;365(1540):617-30.	NA	NA	0	0	0	0	0	NA	NA	NA	NA	NA	NA	NA	NA
Formicidae	Myrmicinae	Solenopsidini	Solenopsis_tonsa	ant	200	King & Porter, 2007		NA	NA	4	4	0	genus described as having workers that lack ovaries ---- Khila A, Abouheif E. Evaluating the role of reproductive constraints in ant social evolution. Philos Trans R Soc Lond B Biol Sci. 2010 Feb 27;365(1540):617-30.	NA	NA	0	0	0	0	0	NA	NA	NA	NA	NA	NA	NA	NA
Formicidae	Myrmicinae	Solenopsidini	Solenopsis_tridens	ant	NA			NA	NA	4	4	0	genus described as having workers that lack ovaries ---- Khila A, Abouheif E. Evaluating the role of reproductive constraints in ant social evolution. Philos Trans R Soc Lond B Biol Sci. 2010 Feb 27;365(1540):617-30.	NA	NA	0	0	0	0	0	NA	NA	NA	NA	NA	NA	NA	NA
Formicidae	Myrmicinae	Solenopsidini	Solenopsis_virulens	ant	NA			NA	NA	4	4	0	genus described as having workers that lack ovaries ---- Khila A, Abouheif E. Evaluating the role of reproductive constraints in ant social evolution. Philos Trans R Soc Lond B Biol Sci. 2010 Feb 27;365(1540):617-30.	NA	NA	0	0	0	0	0	NA	NA	NA	NA	NA	NA	NA	NA
Formicidae	Myrmicinae	Stenammini	Stenamma_alas	ant	NA			NA	NA	NA	NA	NA		NA	NA	0	0	0	0	0	NA	NA	NA	NA	NA	NA	NA	NA
Formicidae	Myrmicinae	Stenammini	Stenamma_brevicorne	ant	70	Kaspari & Vargo, 1995		NA	NA	NA	NA	NA		NA	NA	0	0	0	0	0	NA	NA	NA	NA	NA	NA	NA	NA
Formicidae	Myrmicinae	Stenammini	Stenamma_debile	ant	56	Seifert, 2017		NA	NA	NA	NA	NA		NA	NA	0	0	0	0	0	NA	NA	NA	NA	NA	NA	NA	NA
Formicidae	Myrmicinae	Stenammini	Stenamma_diecki	ant	41	Holldobler & Wilson, 1990		1,45	1	NA	NA	NA		NA	NA	0	0	0	0	0	NA	NA	NA	NA	NA	NA	NA	NA
Formicidae	Myrmicinae	Stenammini	Stenamma_expolitum	ant	NA			NA	NA	NA	NA	NA		NA	NA	0	0	0	0	0	NA	NA	NA	NA	NA	NA	NA	NA
Formicidae	Myrmicinae	Stenammini	Stenamma_felixi	ant	NA			NA	NA	NA	NA	NA		NA	NA	0	0	0	0	0	NA	NA	NA	NA	NA	NA	NA	NA
Formicidae	Myrmicinae	Stenammini	Stenamma_impar	ant	54	Kaspari & Vargo, 1995		NA	NA	NA	NA	NA		NA	NA	0	0	0	0	0	NA	NA	NA	NA	NA	NA	NA	NA
Formicidae	Myrmicinae	Stenammini	Stenamma_meridionale	ant	15	Kaspari & Vargo, 1995		NA	NA	NA	NA	NA		NA	NA	0	0	0	0	0	NA	NA	NA	NA	NA	NA	NA	NA
Formicidae	Myrmicinae	Stenammini	Stenamma_schmittii	ant	121	Kaspari & Vargo, 1995		NA	NA	NA	NA	NA		NA	NA	0	0	0	0	0	NA	NA	NA	NA	NA	NA	NA	NA
Formicidae	Myrmicinae	Stenammini	Stenamma_westwoodii	ant	NA			NA	NA	NA	NA	NA		NA	NA	0	0	0	0	0	NA	NA	NA	NA	NA	NA	NA	NA
Formicidae	Ectatomminae	Ectatommini	Stictoponera_bicolor	ant	480	Sanders, personal communication		1	0	NA	NA	NA		NA	NA	0	0	0	0	0	NA	NA	NA	NA	NA	NA	NA	NA
Formicidae	Ectatomminae	Ectatommini	Stictoponera_macretes	ant	40	Holldobler & Wilson, 1990		NA	NA	NA	NA	NA		NA	NA	0	0	0	0	0	NA	NA	NA	NA	NA	NA	NA	NA
Formicidae	Amblyoponinae	Amblyoponini	Stigmatomma_pallipes	ant	12.08	Traniello, 1982; Beckers et al., 1989		2,16	1	NA	NA	NA		NA	NA	0	0	0	0	0	NA	NA	NA	NA	NA	NA	NA	NA
Formicidae	Amblyoponinae	Amblyoponini	Stigmatomma_pluto	ant	29.75	Shik, 2008; Kaspari & Vargo, 1995		1	0	NA	NA	NA		NA	NA	0	0	0	0	0	NA	NA	NA	NA	NA	NA	NA	NA
Formicidae	Amblyoponinae	Amblyoponini	Stigmatomma_silvestrii	ant	12.24	Masuko, 2003; Masuko, 2010		NA	NA	NA	NA	NA		NA	NA	0	0	0	0	0	NA	NA	NA	NA	NA	NA	NA	NA
Formicidae	Myrmicinae	Dacetini	Strumigenys_clypeata	ant	56	Geraghty et al., 2007; King & Porter, 2007		NA	NA	NA	NA	NA		NA	NA	0	0	0	0	0	NA	NA	NA	NA	NA	NA	NA	NA
Formicidae	Myrmicinae	Dacetini	Strumigenys_dietrichi	ant	50	King & Porter, 2007		NA	NA	NA	NA	NA		NA	NA	0	0	0	0	0	NA	NA	NA	NA	NA	NA	NA	NA
Formicidae	Myrmicinae	Dacetini	Strumigenys_eggersi	ant	50	King & Porter, 2007		NA	NA	NA	NA	NA		NA	NA	0	0	0	0	0	NA	NA	NA	NA	NA	NA	NA	NA
Formicidae	Myrmicinae	Dacetini	Strumigenys_emarginata	ant	199	Beckers et al., 1989		NA	NA	NA	NA	NA		NA	NA	0	0	0	0	0	NA	NA	NA	NA	NA	NA	NA	NA
Formicidae	Myrmicinae	Dacetini	Strumigenys_emmae	ant	100	King & Porter, 2007		NA	NA	NA	NA	NA		NA	NA	0	0	0	0	0	NA	NA	NA	NA	NA	NA	NA	NA
Formicidae	Myrmicinae	Dacetini	Strumigenys_frivaldszkyi	ant	15	Holldobler & Wilson, 1990		NA	NA	NA	NA	NA		NA	NA	0	0	0	0	0	NA	NA	NA	NA	NA	NA	NA	NA
Formicidae	Myrmicinae	Dacetini	Strumigenys_gundlachi	ant	NA			1	0	NA	NA	NA		NA	NA	0	0	0	0	0	NA	NA	NA	NA	NA	NA	NA	NA
Formicidae	Myrmicinae	Dacetini	Strumigenys_lewisi	ant	79.3	Ohkawara et al., 2017		7	1	NA	NA	NA		NA	NA	0	0	0	0	0	NA	NA	NA	NA	NA	NA	NA	NA
Formicidae	Myrmicinae	Dacetini	Strumigenys_loriae	ant	400	Holldobler & Wilson, 1990		NA	NA	NA	NA	NA		NA	NA	0	0	0	0	0	NA	NA	NA	NA	NA	NA	NA	NA
Formicidae	Myrmicinae	Dacetini	Strumigenys_louisianae	ant	90	King & Porter, 2007		NA	NA	NA	NA	NA		NA	NA	0	0	0	0	0	NA	NA	NA	NA	NA	NA	NA	NA
Formicidae	Myrmicinae	Dacetini	Strumigenys_lujae	ant	57	Beckers et al., 1989		NA	NA	NA	NA	NA		NA	NA	0	0	0	0	0	NA	NA	NA	NA	NA	NA	NA	NA
Formicidae	Myrmicinae	Dacetini	Strumigenys_mayri	ant	100	Holldobler & Wilson, 1990		NA	NA	NA	NA	NA		NA	NA	0	0	0	0	0	NA	NA	NA	NA	NA	NA	NA	NA
Formicidae	Myrmicinae	Dacetini	Strumigenys_mutica	ant	72	Geraghty et al., 2007		NA	NA	NA	NA	NA		NA	NA	0	0	0	0	0	NA	NA	NA	NA	NA	NA	NA	NA
Formicidae	Myrmicinae	Dacetini	Strumigenys_rostrata	ant	72	Geraghty et al., 2007		NA	NA	NA	NA	NA		NA	NA	0	0	0	0	0	NA	NA	NA	NA	NA	NA	NA	NA
Formicidae	Myrmicinae	Dacetini	Strumigenys_serrula	ant	78	Beckers et al., 1989		NA	NA	NA	NA	NA		NA	NA	0	0	0	0	0	NA	NA	NA	NA	NA	NA	NA	NA
Formicidae	Myrmicinae	Dacetini	Strumigenys_talpa	ant	50	King & Porter, 2007		NA	NA	NA	NA	NA		NA	NA	0	0	0	0	0	NA	NA	NA	NA	NA	NA	NA	NA
Formicidae	Myrmicinae	Dacetini	Strumigenys_truncatidens	ant	133	Beckers et al., 1989		NA	NA	NA	NA	NA		NA	NA	0	0	0	0	0	NA	NA	NA	NA	NA	NA	NA	NA
Formicidae	Dorylinae	NA	Syscia_augustae	ant	NA			NA	NA	NA	NA	NA		NA	NA	0	0	0	0	0	NA	NA	NA	NA	NA	NA	NA	NA
Formicidae	Dolichoderinae	Tapinomini	Tapinoma_erraticum	ant	1000	Beckers et al., 1989		NA	NA	NA	NA	NA		De Jesus, C. M. & Bueno, O. 2007. Ghost-ant: post-embryonic development of the worker caste of Tapinoma melanocephalum (Hymenoptera: Formicidae). Sociobiology 50(2): 583-597.---NA	NA	0	0	0	0	0	NA	NA	NA	NA	NA	NA	NA	NA
Formicidae	Dolichoderinae	Tapinomini	Tapinoma_litorale	ant	NA			NA	NA	NA	NA	NA		NA	NA	0	0	0	0	0	NA	NA	NA	NA	NA	NA	NA	NA
Formicidae	Dolichoderinae	Tapinomini	Tapinoma_madeirense	ant	7000	Parr et al., 2017		NA	NA	NA	NA	NA		NA	NA	0	0	0	0	0	NA	NA	NA	NA	NA	NA	NA	NA
Formicidae	Dolichoderinae	Tapinomini	Tapinoma_minutum	ant	239	Kaspari & Vargo, 1995	1	1,48	1	NA	NA	NA		NA	NA	0	0	0	0	0	0.293	0.483	0.293, 0.390, 0.406, 0.483	4	NA	NA	NA	NA
Formicidae	Dolichoderinae	Tapinomini	Tapinoma_ramulorum	ant	NA			NA	NA	NA	NA	NA		NA	NA	0	0	0	0	0	NA	NA	NA	NA	NA	NA	NA	NA
Formicidae	Dolichoderinae	Tapinomini	Tapinoma_simrothi	ant	65952	Bertelsmeier et al., 2013		NA	NA	NA	NA	NA		NA	NA	0	0	0	0	0	NA	NA	NA	NA	NA	NA	NA	NA
Formicidae	Agroecomyrmecinae	Agroecomyrmecini	Tatuidris_tatusia	ant	7	Donoso, 2012		NA	NA	NA	NA	NA		NA	NA	0	0	0	0	0	NA	NA	NA	NA	NA	NA	NA	NA
Formicidae	Myrmicinae	Formicoxenini	Temnothorax_albipennis	ant	NA			NA	NA	3	4	0	assumed males in queenless colonies, inferred from descriptions of several species in genus and no indication of intrageneric variation	NA	NA	0	0	0	0	0	NA	NA	NA	NA	NA	NA	NA	NA
Formicidae	Myrmicinae	Formicoxenini	Temnothorax_allardycei	ant	60	Cole et al., 1994		NA	NA	3	4	0	assumed males in queenless colonies, inferred from descriptions of several species in genus and no indication of intrageneric variation	NA	NA	0	0	0	0	0	NA	NA	NA	NA	NA	NA	NA	NA
Formicidae	Myrmicinae	Formicoxenini	Temnothorax_ambiguus	ant	40	Blatrix & Herbers, 2003	1	1,93	1	3	NA	1	males in queenless nests BUT species in involved in social parasitism. page 191 The Ants	El-Shehaby, M., Abd-el Reheem, A. M. A., Heinze, J. 2012. Determinants of worker reproduction in queenless colonies of the ant Temnothorax crassispinus (Karavaiev, 1926) (Hymenoptera: Formicidae). Myrmecological News 17: 21-26.---NA	NA	0	0	0	0	0	0.487	0.694	0.594, 0.540, 0.694, 0.487, 0.462	5	NA	NA	NA	NA
Formicidae	Myrmicinae	Crematogastrini	Temnothorax_bradleyi	ant	50	King & Porter, 2007		NA	NA	3	4	0	assumed males in queenless colonies, inferred from descriptions of several species in genus and no indication of intrageneric variation	NA	NA	0	0	0	0	0	NA	NA	NA	NA	NA	NA	NA	NA
Formicidae	Myrmicinae	Crematogastrini	Temnothorax_crassispinus	ant	47.96	Kramer et al., 2014	1,05	1	0	3	4	1	"After queen loss, workers of many social insects quickly begin to produce their own sons from unfertilized eggs. In the ant Temnothorax crassispinus (KARAVAIEV, 1926), reproductive division of labor among workers in queenless colonies is maintained through the establishment of social hierarchies in which only top-ranking workers start to reproduce." ---- El-Shehaby, M., Abd-el Reheem, A. M. A. &…	El-Shehaby, M., Abd-el Reheem, A. M. A. & Heinze, J. 2012. Determinants of worker reproduction in queenless colonies of the ant Temnothorax crassispinus (Karavaiev, 1926) (Hymenoptera: Formicidae). Myrmecological News 17: 21-26---Same ref	Same ref	0	0	0	0	0	0.475	0.642	0.588, 0.593, 0.639, 0.642, 0.578, 0.536, 0.475, 0.568, 0.578	9	0.71	NA	3	0.681, 0.733, 0.715
Formicidae	Myrmicinae	Formicoxenini	Temnothorax_curvispinosus	ant	68	Guenard et al., 2016		1,15	0	3	4	1	males in queenless nests BUT species in involved in social parasitism. page 191 The Ants	Keiser, C. N., Vojvodic, S., Butler, I. O., Sartain, E., Rudolf, V. H. W. & Saltz, J. B. 2018. Queen presence mediates the relationship between collective behaviour and disease susceptibility in ant colonies. Journal of Animal Ecology 87: 379-387. FROM DUPLICATE LEPTOTHORAX_CURVISPINOSUS NOTES: Evans, J. D. & Pierce, N. E. 1996. Effects of diet quality and queen number on growth in leptothoracine…	NA	0	1	0	0	0	NA	NA	NA	NA	NA	NA	NA	NA
Formicidae	Myrmicinae	Formicoxenini	Temnothorax_interruptus	ant	NA			NA	NA	3	4	0	assumed males in queenless colonies, inferred from descriptions of several species in genus and no indication of intrageneric variation	NA	NA	0	0	0	0	0	NA	NA	NA	NA	NA	NA	NA	NA
Formicidae	Myrmicinae	Formicoxenini	Temnothorax_lichtensteini	ant	NA			NA	NA	3	4	0	assumed males in queenless colonies, inferred from descriptions of several species in genus and no indication of intrageneric variation	NA	NA	0	0	0	0	0	NA	NA	NA	NA	NA	NA	NA	NA
Formicidae	Myrmicinae	Crematogastrini	Temnothorax_longispinosus	ant	24.32	Fjerdingstad & Crozier, 2006; Holldobler & Wilson 1990; Blatrix & Herbers, 2003; Geraghty et al., 2007; Kramer et al., 2014; Beckers et al., 1989	1	2,05	1	3	3	1	males in queenless nests BUT species in involved in social parasitism. page 191 The Ants	Feldmeyer, B., Elsner, D. & Foitzik, S. 2014. Gene expression patterns associated with caste and reproductive status in ants: worker-specific genes are more derived than queen-specific ones. Molecular Ecology 23(1): 151-161.---NA	NA	0	0	0	0	0	0.488	0.54	0.540, 0.488	2	0.707	NA	1	0.707
Formicidae	Myrmicinae	Formicoxenini	Temnothorax_luteus	ant	NA			NA	NA	3	4	0	assumed males in queenless colonies, inferred from descriptions of several species in genus and no indication of intrageneric variation	NA	NA	0	0	0	0	0	NA	NA	NA	NA	NA	NA	NA	NA
Formicidae	Myrmicinae	Formicoxenini	Temnothorax_nadigi	ant	NA			NA	NA	3	4	0	assumed males in queenless colonies, inferred from descriptions of several species in genus and no indication of intrageneric variation	NA	NA	0	0	0	0	0	NA	NA	NA	NA	NA	NA	NA	NA
Formicidae	Myrmicinae	Formicoxenini	Temnothorax_neomexicanus	ant	NA			NA	NA	3	4	0	assumed males in queenless colonies, inferred from descriptions of several species in genus and no indication of intrageneric variation	NA	NA	0	0	0	0	0	NA	NA	NA	NA	NA	NA	NA	NA
Formicidae	Myrmicinae	Formicoxenini	Temnothorax_niger	ant	NA			NA	NA	3	4	0	assumed males in queenless colonies, inferred from descriptions of several species in genus and no indication of intrageneric variation	NA	NA	0	0	0	0	0	NA	NA	NA	NA	NA	NA	NA	NA
Formicidae	Myrmicinae	Formicoxenini	Temnothorax_nigriceps	ant	NA			NA	NA	3	4	0	assumed males in queenless colonies, inferred from descriptions of several species in genus and no indication of intrageneric variation	NA	NA	0	0	0	0	0	NA	NA	NA	NA	NA	NA	NA	NA
Formicidae	Myrmicinae	Formicoxenini	Temnothorax_nitens	ant	NA			NA	NA	3	4	0	assumed males in queenless colonies, inferred from descriptions of several species in genus and no indication of intrageneric variation	NA	NA	0	0	0	0	0	NA	NA	NA	NA	NA	NA	NA	NA
Formicidae	Myrmicinae	Formicoxenini	Temnothorax_nylanderi	ant	54.08	Hammond & Keller, 2004; Kramer et al., 2014; Beckers et al., 1989	1	1	0	3	3	1	Page 191 The Ants	Beros, S., Enders, C., Menzel, F. & Foitzik, S. 2019. Parasitism and queen presence interactively shape worker behaviour and fertility in an ant host. Animal Behaviour 148: 63-70.---NA	NA	0	0	0	0	0	0.507	0.633	0.633, 0.563, 0.515, 0.571, 0.512, 0.507,	6	0.663	NA	2	0.650, 0.675
Formicidae	Myrmicinae	Formicoxenini	Temnothorax_obliquicanthus	ant	NA			NA	NA	3	4	0	assumed males in queenless colonies, inferred from descriptions of several species in genus and no indication of intrageneric variation	NA	NA	0	0	0	0	0	NA	NA	NA	NA	NA	NA	NA	NA
Formicidae	Myrmicinae	Crematogastrini	Temnothorax_palustris	ant	50	King & Porter, 2007		NA	NA	3	4	0	assumed males in queenless colonies, inferred from descriptions of several species in genus and no indication of intrageneric variation	NA	NA	0	0	0	0	0	NA	NA	NA	NA	NA	NA	NA	NA
Formicidae	Myrmicinae	Formicoxenini	Temnothorax_pardoi	ant	150	Parr et al., 2017		NA	NA	3	4	0	assumed males in queenless colonies, inferred from descriptions of several species in genus and no indication of intrageneric variation	NA	NA	0	0	0	0	0	NA	NA	NA	NA	NA	NA	NA	NA
Formicidae	Myrmicinae	Formicoxenini	Temnothorax_parvulus	ant	NA			NA	NA	3	4	0	assumed males in queenless colonies, inferred from descriptions of several species in genus and no indication of intrageneric variation	NA	NA	0	0	0	0	0	NA	NA	NA	NA	NA	NA	NA	NA
Formicidae	Myrmicinae	Crematogastrini	Temnothorax_pergandei	ant	51.73	Heinze et al., 1995; King & Porter, 2007; Guenard et al., 2016	1,02	1	0	3	4	0	assumed males in queenless colonies, inferred from descriptions of several species in genus and no indication of intrageneric variation	For Leptothorax_pergandei Heinze, J., Holldobler, B. & Trenkle, S. Reproductive behaviour of the ant Leptothorax (Dichothorax) pergandei. Ins. Soc. 42: 309-315.---NA	NA	0	0	0	0	0	0.578	0.747	0.611, 0.605, 0.578, 0.671, 0.641, 0.632, 0.647, 0.695, 0.666, 0.678, 0.598, 0.594, 0.593, 0.747, 0.660, 0.714	16	0.763	NA	3	0.715, 0.786, 0.788
Formicidae	Myrmicinae	Formicoxenini	Temnothorax_racovitzai	ant	NA			NA	NA	3	4	0	assumed males in queenless colonies, inferred from descriptions of several species in genus and no indication of intrageneric variation	NA	NA	0	0	0	0	0	NA	NA	NA	NA	NA	NA	NA	NA
Formicidae	Myrmicinae	Formicoxenini	Temnothorax_recedens	ant	NA			NA	NA	3	3	1	worker male production but involved in social parasitism. Page 191 The Ants	NA	NA	0	0	0	0	0	NA	NA	NA	NA	NA	NA	NA	NA
Formicidae	Myrmicinae	Formicoxenini	Temnothorax_rugatulus	ant	89.7	R√ºppell et al. 2001; R√ºppell et al., 1998		2,7	1	3	4	0	assumed males in queenless colonies, inferred from descriptions of several species in genus and no indication of intrageneric variation	Choppin, M., Feldmeyer, B. & Foitzik, S. 2021. Histone acetylation regulates the expression of genes involved in worker reproduction in the ant Temnothorax rugatulus. BMC Genomics 22(1): 871.---NA	NA	0	0	0	0	0	NA	NA	NA	NA	NA	NA	NA	NA
Formicidae	Myrmicinae	Formicoxenini	Temnothorax_salvini	ant	NA			NA	NA	3	4	0	assumed males in queenless colonies, inferred from descriptions of several species in genus and no indication of intrageneric variation	NA	NA	0	0	0	0	0	NA	NA	NA	NA	NA	NA	NA	NA
Formicidae	Myrmicinae	Formicoxenini	Temnothorax_schaumii	ant	88	Bertelsmeier et al., 2013; Guenard et al., 2016		1	0	3	4	0	assumed males in queenless colonies, inferred from descriptions of several species in genus and no indication of intrageneric variation	NA	NA	0	0	0	0	0	NA	NA	NA	NA	NA	NA	NA	NA
Formicidae	Myrmicinae	Formicoxenini	Temnothorax_smithi	ant	NA			NA	NA	3	4	0	assumed males in queenless colonies, inferred from descriptions of several species in genus and no indication of intrageneric variation	NA	NA	0	0	0	0	0	NA	NA	NA	NA	NA	NA	NA	NA
Formicidae	Myrmicinae	Formicoxenini	Temnothorax_subditivus	ant	NA			NA	NA	3	4	0	assumed males in queenless colonies, inferred from descriptions of several species in genus and no indication of intrageneric variation	NA	NA	0	0	0	0	0	NA	NA	NA	NA	NA	NA	NA	NA
Formicidae	Myrmicinae	Crematogastrini	Temnothorax_texanus	ant	50	King & Porter, 2007		NA	NA	3	4	0	assumed males in queenless colonies, inferred from descriptions of several species in genus and no indication of intrageneric variation	NA	NA	0	0	0	0	0	NA	NA	NA	NA	NA	NA	NA	NA
Formicidae	Myrmicinae	Formicoxenini	Temnothorax_tuberum	ant	NA			NA	NA	3	3	1	male production plus uncomfirmed report of female by thelytoky Page 191 The Ants	NA	NA	0	0	0	0	0	NA	NA	NA	NA	NA	NA	NA	NA
Formicidae	Myrmicinae	Formicoxenini	Temnothorax_tuscaloosae	ant	54.5	Guenard et al., 2016		10,4	1	3	4	0	assumed males in queenless colonies, inferred from descriptions of several species in genus and no indication of intrageneric variation	Guenard, B., Shik, J. Z., Booher, D., Lubertazzi, D. & Alpert, G. 2016. Extreme polygyny in the previously unstudied subtropical ant Temnothorax tuscaloosae with implications for the biogeographic study of the evolution of polygyny. Insectes Sociaux 63(4): 543-551.---NA	NA	0	0	0	0	0	NA	NA	NA	NA	NA	NA	NA	NA
Formicidae	Myrmicinae	Formicoxenini	Temnothorax_unifasciatus	ant	66.83	Brunner&Heinze, 2009; Hammond & Keller, 2004; Walter et al., 2011; Beckers et al., 1989	1	1	0	3	4	0	assumed males in queenless colonies, inferred from descriptions of several species in genus and no indication of intrageneric variation	Brunner, E. & Heinze, J. 2009. Worker dominance and policing in the ant Temnothorax unifasciatus. Insectes Sociaux 56(4): 397-404.---NA	NA	0	0	0	0	0	0.448	1.196	0.561, 1.196, 0.539, 0.538, 0.544, 0.464, 0.551, 0.513, 0.507, 0.587, 0.448, 0.571, 0.493	13	NA	NA	NA	NA
Formicidae	Myrmicinae	Formicoxenini	Terataner_alluaudi	ant	27	Kaspari & Vargo, 1995		NA	NA	NA	NA	NA		NA	NA	0	0	0	0	0	NA	NA	NA	NA	NA	NA	NA	NA
Formicidae	Myrmicinae	Formicoxenini	Terataner_foreli	ant	12	Kaspari & Vargo, 1995		NA	NA	NA	NA	NA		NA	NA	0	0	0	0	0	NA	NA	NA	NA	NA	NA	NA	NA
Formicidae	Myrmicinae	Tetramoriini	Tetramorium_aculeatum	ant	NA			NA	NA	4	4	0	Khila A, Abouheif E. Evaluating the role of reproductive constraints in ant social evolution. Philos Trans R Soc Lond B Biol Sci. 2010	NA	NA	0	0	0	0	0	NA	NA	NA	NA	NA	NA	NA	NA
Formicidae	Myrmicinae	Tetramoriini	Tetramorium_adelphon	ant	6272	Holldobler & Wilson, 1990		NA	NA	4	4	0	Khila A, Abouheif E. Evaluating the role of reproductive constraints in ant social evolution. Philos Trans R Soc Lond B Biol Sci. 2011	NA	NA	0	0	0	0	0	NA	NA	NA	NA	NA	NA	NA	NA
Formicidae	Myrmicinae	Tetramoriini	Tetramorium_caespitum	ant	10975	Brian et al., 1967		1	0	4	4	0	Khila A, Abouheif E. Evaluating the role of reproductive constraints in ant social evolution. Philos Trans R Soc Lond B Biol Sci. 2015	Khila & Abouheif Evaluating the role of reproductive constraints in ant social evolution---NA	NA	0	0	0	0	0	NA	NA	NA	NA	NA	NA	NA	NA
Formicidae	Myrmicinae	Tetramoriini	Tetramorium_caldarium	ant	NA			NA	NA	4	4	0	Khila A, Abouheif E. Evaluating the role of reproductive constraints in ant social evolution. Philos Trans R Soc Lond B Biol Sci. 2016	Khila & Abouheif Evaluating the role of reproductive constraints in ant social evolution---NA	NA	0	0	0	0	0	NA	NA	NA	NA	NA	NA	NA	NA
Formicidae	Myrmicinae	Tetramoriini	Tetramorium_forte	ant	10000	Parr et al., 2017		NA	NA	4	4	0	Khila A, Abouheif E. Evaluating the role of reproductive constraints in ant social evolution. Philos Trans R Soc Lond B Biol Sci. 2017	Khila & Abouheif Evaluating the role of reproductive constraints in ant social evolution---NA	NA	0	0	0	0	0	NA	NA	NA	NA	NA	NA	NA	NA
Formicidae	Myrmicinae	Tetramoriini	Tetramorium_immigrans	ant	NA			1	0	4	4	0	Khila A, Abouheif E. Evaluating the role of reproductive constraints in ant social evolution. Philos Trans R Soc Lond B Biol Sci. 2018	Khila & Abouheif Evaluating the role of reproductive constraints in ant social evolution---NA	NA	0	0	0	0	0	NA	NA	NA	NA	NA	NA	NA	NA
Formicidae	Myrmicinae	Tetramoriini	Tetramorium_impurum	ant	NA			NA	NA	4	4	0	Khila A, Abouheif E. Evaluating the role of reproductive constraints in ant social evolution. Philos Trans R Soc Lond B Biol Sci. 2019	Khila & Abouheif Evaluating the role of reproductive constraints in ant social evolution---NA	NA	0	0	0	0	0	NA	NA	NA	NA	NA	NA	NA	NA
Formicidae	Myrmicinae	Crematogastrini	Tetramorium_melleum	ant	5000	Holldobler & Wilson, 1990		NA	NA	4	4	0	Khila A, Abouheif E. Evaluating the role of reproductive constraints in ant social evolution. Philos Trans R Soc Lond B Biol Sci. 2020	Khila & Abouheif Evaluating the role of reproductive constraints in ant social evolution---NA	NA	0	0	0	0	0	NA	NA	NA	NA	NA	NA	NA	NA
Formicidae	Myrmicinae	Tetramoriini	Tetramorium_semilaeve	ant	10000	Parr et al., 2017		NA	NA	4	4	0	Khila A, Abouheif E. Evaluating the role of reproductive constraints in ant social evolution. Philos Trans R Soc Lond B Biol Sci. 2022	Khila & Abouheif Evaluating the role of reproductive constraints in ant social evolution---NA	NA	0	0	0	0	0	0.497	0.725	0.664, 0.624, 0.649, 0.497, 0.725, 0.627, 0.622, 0.521, 0.665, 0.703, 0.664, 0.682	12	NA	NA	NA	NA
Formicidae	Myrmicinae	Tetramoriini	Tetramorium_simillimum	ant	300	King & Porter, 2007		NA	NA	4	4	0	Khila A, Abouheif E. Evaluating the role of reproductive constraints in ant social evolution. Philos Trans R Soc Lond B Biol Sci. 2023	Khila & Abouheif Evaluating the role of reproductive constraints in ant social evolution---NA	NA	0	0	0	0	0	NA	NA	NA	NA	NA	NA	NA	NA
Formicidae	Myrmicinae	Tetramoriini	Tetramorium_spinosum	ant	70	Bertelsmeier et al., 2013		NA	NA	4	4	0	Khila A, Abouheif E. Evaluating the role of reproductive constraints in ant social evolution. Philos Trans R Soc Lond B Biol Sci. 2024	Khila & Abouheif Evaluating the role of reproductive constraints in ant social evolution---NA	NA	0	0	0	0	0	NA	NA	NA	NA	NA	NA	NA	NA
Formicidae	Myrmicinae	Tetramoriini	Tetramorium_tsushimae	ant	NA			NA	NA	4	4	0	Khila A, Abouheif E. Evaluating the role of reproductive constraints in ant social evolution. Philos Trans R Soc Lond B Biol Sci. 2025	Khila & Abouheif Evaluating the role of reproductive constraints in ant social evolution---NA	NA	0	0	0	0	0	NA	NA	NA	NA	NA	NA	NA	NA
Formicidae	Pseudomyrmecinae	Pseudomyrmecini	Tetraponera_penzigi	ant	NA			NA	NA	3	4	0	other species in genus will produce males in queenless colonies (see page 190 of Holldobler and Wilson The Ants)	NA	NA	0	0	0	0	0	NA	NA	NA	NA	NA	NA	NA	NA
Formicidae	Myrmicinae	Attini	Trachymyrmex_arizonensis	ant	1000	Ferguson-Gow, 2014		NA	NA	NA	NA	NA		NA	NA	0	0	0	0	0	NA	NA	NA	NA	NA	1.29	NA	NA
Formicidae	Myrmicinae	Attini	Trachymyrmex_carinatus	ant	100	Ferguson-Gow, 2014		NA	NA	NA	NA	NA		NA	NA	0	0	0	0	0	NA	NA	NA	NA	NA	1.28	NA	NA
Formicidae	Myrmicinae	Attini	Trachymyrmex_pomonae	ant	183	Ferguson-Gow, 2014		NA	NA	NA	NA	NA		NA	NA	0	0	0	0	0	NA	NA	NA	NA	NA	1.08	NA	NA
Formicidae	Myrmicinae	Attini	Trachymyrmex_septentrionalis	ant	640.66	Ferguson-Gow, 2014; Holldobler & Wilson, 1990; King & Porter, 2007		1	0	NA	NA	NA		NA	NA	0	0	0	0	0	NA	NA	NA	NA	NA	1.18	NA	NA
Formicidae	Myrmicinae	Attini	Trachymyrmex_smithi	ant	652.5	Ferguson-Gow, 2014		NA	NA	NA	NA	NA		NA	NA	0	0	0	0	0	NA	NA	NA	NA	NA	NA	NA	NA
Formicidae	Myrmicinae	Attini	Tranopelta_gilva	ant	NA			NA	NA	NA	NA	NA		NA	NA	0	0	0	0	0	NA	NA	NA	NA	NA	NA	NA	NA
Formicidae	Myrmicinae	Crematogastrini	Trichomyrmex_criniceps	ant	NA			NA	NA	NA	NA	NA		NA	NA	0	0	0	0	0	NA	NA	NA	NA	NA	NA	NA	NA
Formicidae	Ectatomminae	Typhlomyrmecini	Typhlomyrmex_rogenhoferi	ant	1150	Brown, 1965; Guenard, personal communication		1	0	NA	NA	NA		NA	NA	0	0	0	0	0	NA	NA	NA	NA	NA	NA	NA	NA
Formicidae	Myrmicinae	Stenammini - was Tetramoriini	Veromessor_pergandei	ant	26000	Kwapich et al., 2017	2,01	1	0	NA	NA	NA		NA	NA	0	0	0	0	0	1.636	4.59	1.847, 1.636, 4.50, 4.59, 1.653, 1.697	6	1.376	NA	1	1.376
Formicidae	Myrmicinae	Stenammini	Vollenhovia_brachycera	ant	150	Holldobler & Wilson, 1990		NA	NA	NA	NA	NA		NA	NA	0	0	0	0	0	NA	NA	NA	NA	NA	NA	NA	NA
Formicidae	Myrmicinae	Stenammini	Vollenhovia_oblonga	ant	NA			NA	NA	NA	NA	NA		NA	NA	0	0	0	0	0	NA	NA	NA	NA	NA	NA	NA	NA
Formicidae	Myrmicinae	Stenammini	Vollenhovia_rufiventris	ant	NA			NA	NA	NA	NA	NA		NA	NA	0	0	0	0	0	NA	NA	NA	NA	NA	NA	NA	NA
Formicidae	Myrmicinae	Formicoxenini	Xenomyrmex_floridanus	ant	50	King & Porter, 2007		NA	NA	NA	NA	NA		NA	NA	0	0	0	0	0	NA	NA	NA	NA	NA	NA	NA	NA
NA	NA	NA	Acromyrmex_ambiguus	ant	NA		5.919	1.25	1	NA	NA	NA	NA	NA	NA	0	0	0	0	NA	NA	NA	NA	NA	NA	NA	NA	NA
NA	NA	NA	Acromyrmex_crassipinus	ant	NA		4.51	1.17	1	NA	NA	NA	NA	NA	NA	0	0	0	0	NA	NA	NA	NA	NA	NA	NA	NA	NA
NA	NA	NA	Acromyrmex_heyeri	ant	NA		4.433	1.15	1	NA	NA	NA	NA	NA	NA	0	0	0	0	NA	NA	NA	NA	NA	NA	NA	NA	NA
NA	NA	NA	Acromyrmex_lobicornis	ant	9053	Sanders, personal communication	2.356	1.39	1	NA	NA	NA	NA	NA	NA	0	0	0	0	NA	NA	NA	NA	NA	NA	NA	NA	NA
NA	NA	NA	Acromyrmex_lundii	ant	NA		3.329	1	0	NA	NA	NA	NA	NA	NA	0	0	0	0	NA	NA	NA	NA	NA	NA	NA	NA	NA
NA	NA	NA	Acromyrmex_brunneus	ant	NA			1275	1	NA	NA	NA	NA	NA	NA	0	0	0	0	NA	NA	NA	NA	NA	NA	NA	NA	NA
NA	NA	NA	Acromyrmex_molestans	ant	NA			1,6	0	NA	NA	NA	NA	NA	NA	0	0	0	0	NA	NA	NA	NA	NA	NA	NA	NA	NA
NA	NA	NA	Anochetus_risii	ant	70	Sanders, personal communication			NA	NA	NA	NA	NA	NA	NA	0	0	0	0	NA	NA	NA	NA	NA	NA	NA	NA	NA
NA	NA	NA	Aphaenogaster_exasperata	ant	NA			1	0	NA	NA	NA	NA	NA	NA	0	0	0	0	NA	NA	NA	NA	NA	NA	NA	NA	NA
NA	NA	NA	Buniapone_amblyops	ant	100	Sanders, personal communication		1	0	NA	NA	NA	NA	NA	NA	0	0	0	0	NA	NA	NA	NA	NA	NA	NA	NA	NA
NA	NA	NA	Camponotus_fellah	ant	10000	Sanders, personal communication	1	1	0	NA	NA	NA	NA	NA	NA	0	0	0	0	NA	NA	NA	NA	NA	NA	NA	NA	NA
NA	NA	NA	Carebara_affinis	ant	210	Wang et al., 2020			NA	NA	NA	NA	NA	NA	NA	0	0	0	0	NA	NA	NA	NA	NA	NA	NA	NA	NA
NA	NA	NA	Carebara_altinodus	ant	2000	Sanders, personal communication		1	0	NA	NA	NA	NA	NA	NA	0	0	0	0	NA	NA	NA	NA	NA	NA	NA	NA	NA
NA	NA	NA	Carebara_melasolena	ant	10000	Sanders, personal communication			NA	NA	NA	NA	NA	NA	NA	0	0	0	0	NA	NA	NA	NA	NA	NA	NA	NA	NA
NA	NA	NA	Carebara_trechideros	ant	3000	Sanders, personal communication		1	0	NA	NA	NA	NA	NA	NA	0	0	0	0	NA	NA	NA	NA	NA	NA	NA	NA	NA
NA	NA	NA	Cephalotes_minutus	ant	150	Sanders, personal communication		1	0	NA	NA	NA	NA	NA	NA	0	0	0	0	NA	NA	NA	NA	NA	NA	NA	NA	NA
NA	NA	NA	Cerapachys_sulcinodis	ant	780.88	Mizuno et al., 2022		2.75	1	NA	NA	NA	NA	NA	NA	0	0	0	0	NA	NA	NA	NA	NA	NA	NA	NA	NA
NA	NA	NA	Colobopsis_minus	ant	NA			1	0	NA	NA	NA	NA	NA	NA	0	0	0	0	NA	NA	NA	NA	NA	NA	NA	NA	NA
NA	NA	NA	Dorylus_orientalis	ant	NA				NA	NA	NA	NA	NA	NA	NA	0	0	0	0	NA	NA	NA	NA	NA	NA	NA	NA	NA
NA	NA	NA	Euponera_pilosior	ant	8	Sanders, personal communication		1	0	NA	NA	NA	NA	NA	NA	0	0	0	0	NA	NA	NA	NA	NA	NA	NA	NA	NA
NA	NA	NA	Goniomma_hispanicum	ant	300	Sanders, personal communication		1	0	NA	NA	NA	NA	NA	NA	0	0	0	0	NA	NA	NA	NA	NA	NA	NA	NA	NA
NA	NA	NA	Iridomyrmex_anceps	ant	NA				1	NA	NA	NA	NA	NA	NA	0	0	0	0	NA	NA	NA	NA	NA	NA	NA	NA	NA
NA	NA	NA	Kartidris_nyos	ant	1000	Sanders, personal communication			NA	NA	NA	NA	NA	NA	NA	0	0	0	0	NA	NA	NA	NA	NA	NA	NA	NA	NA
NA	NA	NA	Lepisiota_rothneyi	ant	100	Sanders, personal communication		1	0	NA	NA	NA	NA	NA	NA	0	0	0	0	NA	NA	NA	NA	NA	NA	NA	NA	NA
NA	NA	NA	Leptogenys_kitteli	ant	245	Sanders, personal communication		1	0	NA	NA	NA	NA	NA	NA	0	0	0	0	NA	NA	NA	NA	NA	NA	NA	NA	NA
NA	NA	NA	Lioponera_punctatissima	ant	35	Wilson, 1958		1	0	NA	NA	NA	NA	NA	NA	0	0	0	0	NA	NA	NA	NA	NA	NA	NA	NA	NA
NA	NA	NA	Megalomyrmex_milenae	ant	218.5	Antwiki, 2024		1	0	NA	NA	NA	NA	NA	NA	0	0	0	0	NA	NA	NA	NA	NA	NA	NA	NA	NA
NA	NA	NA	Meranoplus_bicolor	ant	NA			1	0	NA	NA	NA	NA	NA	NA	0	0	0	0	NA	NA	NA	NA	NA	NA	NA	NA	NA
NA	NA	NA	Myrmica_angulata	ant	500	Ran, personal communication			NA	NA	NA	NA	NA	NA	NA	0	0	0	0	NA	NA	NA	NA	NA	NA	NA	NA	NA
NA	NA	NA	Myrmicocrypta_squamosa	ant	NA			1	0	NA	NA	NA	NA	NA	NA	0	0	0	0	NA	NA	NA	NA	NA	NA	NA	NA	NA
NA	NA	NA	Myrmoteras_binghamii	ant	NA			1	0	NA	NA	NA	NA	NA	NA	0	0	0	0	NA	NA	NA	NA	NA	NA	NA	NA	NA
NA	NA	NA	Pheidole_capellinii	ant	340	Wang et al., 2020		1	0	NA	NA	NA	NA	NA	NA	0	0	0	0	NA	NA	NA	NA	NA	NA	NA	NA	NA
NA	NA	NA	Pheidole_nodus	ant	NA				NA	NA	NA	NA	NA	NA	NA	0	0	0	0	NA	NA	NA	NA	NA	NA	NA	NA	NA
NA	NA	NA	Pheidole_selathorax	ant	NA			1	0	NA	NA	NA	NA	NA	NA	0	0	0	0	NA	NA	NA	NA	NA	NA	NA	NA	NA
NA	NA	NA	Plagiolepis_taurica	ant	NA		2,91	1,38	1	NA	NA	NA	NA	NA	NA	0	0	0	0	NA	NA	NA	NA	NA	NA	NA	NA	NA
NA	NA	NA	Pogonomyrmex_pronotalis	ant	NA				NA	NA	NA	NA	NA	NA	NA	0	0	0	0	NA	NA	NA	NA	NA	NA	NA	NA	NA
NA	NA	NA	Prionopelta_kraepelini	ant	90	Ito & Billen, 1998		1	0	NA	NA	NA	NA	NA	NA	0	0	0	0	NA	NA	NA	NA	NA	NA	NA	NA	NA
NA	NA	NA	Proceratium_itoi	ant	52.5	Masuko, 2019		1,22	1	NA	NA	NA	NA	NA	NA	0	0	0	0	NA	NA	NA	NA	NA	NA	NA	NA	NA
NA	NA	NA	Syscia_humicola	ant	12.5	Mizuno et al., 2022		1	0	NA	NA	NA	NA	NA	NA	0	0	0	0	NA	NA	NA	NA	NA	NA	NA	NA	NA
NA	NA	NA	Tetraponera_ophthalmica	ant	NA			NA	NA	NA	NA	NA	NA	NA	NA	0	0	0	0	NA	NA	NA	NA	NA	NA	NA	NA	NA
NA	NA	NA	Tetraponera_rufonigra	ant	NA				NA	NA	NA	NA	NA	NA	NA	0	0	0	0	NA	NA	NA	NA	NA	NA	NA	NA	NA
NA	NA	NA	Xerolitor_explicatus	ant	114	Sosa-Calvo et al., 2018		1	0	NA	NA	NA	NA	NA	NA	0	0	0	0	NA	NA	NA	NA	NA	NA	NA	NA	NA
NA	NA	NA	Zasphinctus_steinheili	ant	223.33	Buschinger et al., 1989		13.33	1	NA	NA	NA	NA	NA	NA	0	0	0	0	NA	NA	NA	NA	NA	NA	NA	NA	NA
